# Supplementary material for: Multilevel Approach of a 1-Year Program of Dietary and Exercise Interventions on Bone Mineral Content and Density in Metabolic Syndrome – the RESOLVE Randomized Controlled Trial
Source: PLoS One. 2015 Sep 16;10(9):e0136491. doi: 10.1371/journal.pone.0136491 (PMC4574281; doi:10.1371/journal.pone.0136491)
Supplement: S1 Database — 999 = missing data. (XLSX) [file pone.0136491.s002.xlsx]

## Sheet: Dataset
observation_identifiant_number	participant_idendifiant_number	sex	sex_code	moment_measurent-1=D0,2=D21,3=M3,4=M6,5=M12	number_of_measurements_per_participant	group	group_code	age_at_each_measurement	age_at_each_measurement_2(squarred)	centered_age_at_each_measurement-(centered-from-the-mean-age)	centered_age_at_each_measurement_2(squarred)	centered_age_at_each_measurement_3(cubed)	age_at_baseline	days_from_start	days_from_start_2(squarred)	days_from_start_3(cubed)	days_from_start_centered(from-the-mean=month6=day180)	days_from_start_centered_2(squarred)	days_from_start_centered_3(cubed)	hieght-cm	central_fat-g	central_fat-kg	changes_in_central_fat_from_baseline-g	percentage_of_central_fat_among_the_mass_of_central_region	body_weight-g	body_weight-kg	exponential_of_body_weight-g	total_fat-g	total_fat-kg	exponential_of_total_fat-g	percentage_of_fat_among_the_total_body_weight	lean_mass-g	lean_mass-kg	exponential_of_lean_mass-g	total_bone_mineral_content-g	exponential_of_total_bone_mineral_content	total_bone_mineral_density	exponential_of_total_bone_mineral_density	lumbar_spine_total_bone_mineral_content	exponential_of_lumbar_spine_total_bone_mineral_content	lumbar_spine_total_bone_mineral_density	exponential_of_lumbar_spine_total_bone_mineral_density	neck_bone_mineral_content	exponential_of_neck_total_bone_mineral_content	neck_bone_mineral_density	exponential_of_neck_total_bone_mineral_density	total_hip_bone_mineral_content	exponential_of_total_hip_bone_mineral_content	total_hip_bone_mineral_density
1	1	Male	1	1	5	re	0	69.167	4784.08	8.40703	70.6782	594.194	69.167	0	0	0	-180	32400	-5832000	174.5	3371.78	3.37178	0.01	36.7001	108603	108.603	0.01	38293.8	38.2938	0.01	35.2604	70308.9	70.3089	0	3019.72	0.01	1.26007	0	94.3787	0.01	1.46005	0	5.11814	0.01	0.967674	0	49.513	0.01	1.21706
2	1	Male	1	2	5	re	0	69.2245	4792.04	8.46453	71.6483	606.47	69.167	21	441	9261	-159	25281	-4019679	174	3147.76	3.14776	-224.023	36.2972	103919	103.919	-4684.16	34866.7	34.8667	-3427.08	33.552	69051.8	69.0518	-1257.09	3029.18	9.4558	1.25614	-0.003931	95.1349	0.756236	1.45688	-0.00317619	5.17263	0.0544884	0.944253	-0.0234212	48.2392	-1.27376	1.18807
3	1	Male	1	3	5	re	0	69.4176	4818.8	8.65758	74.9537	648.917	69.167	90	8100	729000	-90	8100	-729000	174.5	2419.28	2.41928	-952.505	27.3139	98570.7	98.5707	-10032	28323.3	28.3233	-9970.48	28.734	70247.4	70.2474	-61.56	3067.8	48.0728	1.28119	0.021117	94.5134	0.134703	1.47285	0.012793	5.35571	0.237567	0.972379	0.00470501	37.0903	-12.4227	1.09276
4	1	Male	1	4	5	re	0	69.6681	4853.65	8.90813	79.3547	706.902	69.167	180	32400	5832000	0	0	0	174	2479.88	2.47988	-891.905	29.9052	98915.2	98.9152	-9687.57	28532.7	28.5327	-9761.12	28.8456	70382.5	70.3825	73.54	2993.57	-26.1528	1.30425	0.044185	96.1598	1.78113	1.48807	0.0280148	5.50794	0.389792	0.968548	0.00087386	40.3984	-9.1146	1.12685
5	1	Male	1	5	5	re	0	70.167	4923.41	9.40703	88.4922	832.449	69.167	360	129600	46656000	180	32400	5832000	174	3141.46	3.14146	-230.324	34.3814	105035	105.035	-3567.54	34800.8	34.8008	-3493	33.1325	70234.4	70.2344	-74.55	2892.14	-127.587	1.22708	-0.03299	97.4157	3.03702	1.4693	0.00925048	5.30569	0.18755	0.906056	-0.0616177	49.8275	0.314503	1.19958
6	2	Male	1	1	4	rE	2	66.4066	4409.84	5.64663	31.8844	180.039	66.4066	0	0	0	-180	32400	-5832000	180	2145.14	2.14514	0.01	24.5308	93335.6	93.3356	0.01	20937.2	20.9372	0.01	22.4322	72398.4	72.3984	0.01	3143.76	0.01	1.3101	0	90.4626	0.01	1.23565	0	5.58674	0.01	0.878025	0	48.2203	0.01	1.03173
7	2	Male	1	2	4	rE	2	66.4641	4417.48	5.70413	32.5371	185.596	66.4066	21	441	9261	-159	25281	-4019679	180.5	1786.29	1.78629	-358.849	22.1837	90155	90.155	-3180.6	19108	19.108	-1829.23	21.1946	71047	71.047	-1351.38	3185.26	41.509	1.32936	0.01927	91.5719	1.10933	1.2594	0.0237538	5.93598	0.349234	0.915741	0.0377162	44.3126	-3.90767	1.01971
8	2	Male	1	3	4	rE	2	66.6572	4443.18	5.89717	34.7767	205.084	66.4066	90	8100	729000	-90	8100	-729000	180.5	1547.16	1.54716	-597.983	19.2896	89610.6	89.6106	-3724.92	17263.6	17.2636	-3673.57	19.2652	72347	72.347	-51.354	3202.2	58.44	1.34464	0.034548	89.2327	-1.22991	1.26462	0.0289762	5.80152	0.214778	0.914639	0.0366134	48.4424	0.222088	1.03958
9	2	Male	1	4	4	rE	2	66.9077	4476.64	6.14772	37.7945	232.35	66.4066	180	32400	5832000	0	0	0	180.5	1628.89	1.62889	-516.253	19.8466	89937	89.937	-3398.57	18679.2	18.6792	-2258.03	20.7692	71257.8	71.2578	-1140.53	3085.49	-58.261	1.31044	0.000341	91.5441	1.08146	1.24701	0.0113652	5.61693	0.0301887	0.863873	-0.0141527	47.501	-0.719306	1.03596
10	3	Female	0	1	5	re	0	70.5893	4982.84	9.82927	96.6145	949.649	70.5893	0	0	0	-180	32400	-5832000	154.5	1792.8	1.7928	0.01	38.2125	72282.2	72.2822	0.01	29866	29.866	0.01	41.3186	42416.2	42.4162	0.01	2110.32	0.01	1.15506	0	71.7613	0.01	1.20891	0	4.14391	0.01	0.859403	0	32.7641	0.01	0.94212
11	3	Female	0	2	5	re	0	70.6468	4990.97	9.88677	97.7482	966.414	70.5893	21	441	9261	-159	25281	-4019679	156.5	1759.85	1.75985	-32.9527	39.5791	69615.9	69.6159	-2666.32	28149	28.149	-1717.02	40.4347	41466.9	41.4669	-949.295	2136.01	25.6933	1.13331	-0.021752	72.9418	1.1805	1.21306	0.0041515	4.16457	0.0206526	0.847951	-0.0114521	28.3887	-4.37533	0.910248
12	3	Female	0	3	5	re	0	70.8398	5018.28	10.0798	101.603	1024.14	70.5893	90	8100	729000	-90	8100	-729000	155.5	1611.13	1.61113	-181.668	35.2477	70029.4	70.0294	-2252.86	27661.2	27.6612	-2204.8	39.4995	42368.1	42.3681	-48.055	2134.18	23.8596	1.12831	-0.026749	72.7335	0.972225	1.21994	0.0110349	4.05783	-0.086078	0.850318	-0.00908547	30.3785	-2.38561	0.927058
13	3	Female	0	4	5	re	0	71.0904	5053.84	10.3304	106.716	1102.42	70.5893	180	32400	5832000	0	0	0	155.5	1706.54	1.70654	-86.2604	34.3352	72177.1	72.1771	-105.14	27372.8	27.3728	-2493.25	37.9245	44804.3	44.8043	2388.12	2007.4	-102.911	1.13815	-0.016911	71.5268	-0.234474	1.20293	-0.0059765	3.92367	-0.220243	0.830858	-0.028545	31.0134	-1.7507	0.946146
14	3	Female	0	5	5	re	0	71.5893	5125.02	10.8293	117.273	1269.98	70.5893	360	129600	46656000	180	32400	5832000	155.5	1744.62	1.74462	-48.1812	35.4518	74613.6	74.6136	2331.37	30777.8	30.7778	911.785	41.2496	43835.8	43.8358	1419.59	2088.78	-21.5411	1.13127	-0.023789	73.5106	1.7493	1.19762	-0.0112855	3.74664	-0.397269	0.839314	-0.0200898	32.0329	-0.731148	0.938263
15	4	Male	1	1	4	rE	2	58.0479	3369.56	-2.71208	7.35538	-19.9484	58.0479	0	0	0	-180	32400	-5832000	168	2984.58	2.98458	0.01	32.8695	98937.4	98.9374	0.01	26458.9	26.4589	0.01	26.7431	72478.5	72.4785	0.01	3092.19	0.01	1.38272	0	86.903	0.01	1.30857	0	5.55899	0.01	0.942908	0	54.032	0.01	1.19972
16	4	Male	1	2	4	rE	2	58.1054	3376.24	-2.65458	7.04679	-18.7062	58.0479	21	441	9261	-159	25281	-4019679	168	2382.68	2.38268	-601.902	29.6533	94214.7	94.2147	-4722.68	23045.3	23.0453	-3413.65	24.4604	71169.5	71.1695	-1309.02	3049.03	-43.1582	1.39046	0.007748	87.8896	0.986524	1.31118	0.00261377	5.79336	0.234366	0.969581	0.0266725	55.7453	1.71327	1.22532
17	4	Male	1	3	4	rE	2	58.2985	3398.71	-2.46153	6.05915	-14.9148	58.0479	90	8100	729000	-90	8100	-729000	167.5	1936.15	1.93615	-1048.42	25.0614	90668.7	90.6687	-8268.68	20446.2	20.4462	-6012.76	22.5504	70222.6	70.2226	-2255.91	3162.17	69.9845	1.39697	0.014249	88.0209	1.11788	1.32262	0.0140445	5.79906	0.240067	0.972152	0.0292441	55.0825	1.05047	1.23836
18	4	Male	1	4	4	rE	2	58.549	3427.99	-2.21099	4.88846	-10.8083	58.0479	180	32400	5832000	0	0	0	169	2108.43	2.10843	-876.148	24.992	92861.7	92.8617	-6075.75	21088.4	21.0884	-5370.54	22.7095	71773.3	71.7733	-705.21	3032.75	-59.4358	1.37683	-0.005883	87.042	0.13902	1.30301	-0.00555875	5.753	0.194009	0.972536	0.0296274	54.8039	0.771916	1.21178
19	5	Male	1	1	5	Re	1	63.7029	4058.06	2.9429	8.66068	25.4875	63.7029	0	0	0	-180	32400	-5832000	165.5	2345.46	2.34546	0.01	25.6571	90175.3	90.1753	0.01	21497.1	21.4971	0.01	23.8393	68678.2	68.6782	0.01	2774.77	0.01	1.29291	0	90.5764	0.01	1.25486	0	5.48228	0.01	0.974255	0	53.8157	0.01	1.33259
20	5	Male	1	2	5	Re	1	63.7604	4065.39	3.00041	9.00243	27.0109	63.7029	21	441	9261	-159	25281	-4019679	165.5	1840.34	1.84034	-505.126	22.591	87762.6	87.7626	-2412.7	18321.7	18.3217	-3175.44	20.8764	69440.9	69.4409	762.73	2857.41	82.6348	1.30003	0.007123	88.3728	-2.20353	1.25904	0.00418377	5.35671	-0.125564	0.988622	0.0143663	54.4499	0.634165	1.32289
21	5	Male	1	3	5	Re	1	63.9535	4090.04	3.19345	10.1981	32.5672	63.7029	90	8100	729000	-90	8100	-729000	166.5	1492.97	1.49297	-852.497	18.116	86420.1	86.4201	-3755.16	16747.5	16.7475	-4749.63	19.3792	69672.6	69.6726	994.465	2810.29	35.521	1.32262	0.029711	90.789	0.212678	1.25763	0.00277224	5.67822	0.195942	1.02171	0.0474569	55.0876	1.27183	1.31927
22	5	Male	1	4	5	Re	1	64.204	4122.15	3.444	11.8611	40.8497	63.7029	180	32400	5832000	0	0	0	166	1424.48	1.42448	-920.981	17.1213	82821.8	82.8218	-7353.52	15191	15.191	-6306.15	18.3418	67630.8	67.6308	-1047.38	2797.66	22.884	1.313	0.020098	95.689	5.11262	1.29553	0.0406771	5.39678	-0.085496	0.974558	0.0003031	54.7769	0.96121	1.30654
23	5	Male	1	5	5	Re	1	64.7029	4186.47	3.9429	15.5465	61.2983	63.7029	360	129600	46656000	180	32400	5832000	166	1497	1.497	-848.461	18.5682	83256.3	83.2563	-6918.95	15137.4	15.1374	-6359.72	18.1817	68118.9	68.1189	-559.23	2735.34	-39.4316	1.3233	0.030394	93.865	3.28866	1.27811	0.0232504	5.22775	-0.254528	0.954314	-0.0199411	53.4045	-0.411214	1.30506
24	6	Female	0	1	5	re	0	67.0548	4496.34	6.29476	39.6241	249.424	67.0548	0	0	0	-180	32400	-5832000	163.5	3226.66	3.22666	0.01	39.3397	101361	101.361	0.01	43099.2	43.0992	0.01	42.5203	56262.3	56.2623	0.01	1999.98	0.01	1.04664	0	48.0786	0.01	0.84794	0	4.0382	0.01	0.711344	0	31.1973	0.01	0.880455
25	6	Female	0	2	5	re	0	67.1136	4504.24	6.35364	40.3687	256.488	67.0548	21	441	9261	-159	25281	-4019679	163.5	3094.9	3.0949	-131.765	37.7332	99304.3	99.3043	-2057.1	42400.4	42.4004	-698.75	42.6974	54871.4	54.8714	-1390.9	2032.55	32.5711	1.04956	0.00291553	53.4932	5.41459	0.85808	0.0101405	3.61823	-0.419969	0.708045	-0.00329864	26.2254	-4.97185	0.816674
26	6	Female	0	3	5	re	0	67.3053	4530.01	6.54531	42.8411	280.408	67.0548	90	8100	729000	-90	8100	-729000	163.5	2700.5	2.7005	-526.165	32.9247	95205.2	95.2052	-6156.2	37957.2	37.9572	-5141.95	39.8688	55299.7	55.2997	-962.6	1948.27	-51.7089	1.03871	-0.00792881	53.8206	5.74198	0.832484	-0.0154555	4.40785	0.369657	0.738932	0.0275875	32.5475	1.35018	0.893003
27	6	Female	0	4	5	re	0	67.5559	4563.79	6.79586	46.1837	313.858	67.0548	180	32400	5832000	0	0	0	163.5	2723.7	2.7237	-502.965	33.2075	93644.4	93.6444	-7717	37486.1	37.4861	-5613.05	40.0303	54188.8	54.1888	-2073.5	1969.2	-30.7789	1.06925	0.0226051	46.6273	-1.45136	0.807671	-0.040269	3.95037	-0.0878322	0.717225	0.0058815	25.031	-6.16634	0.807217
28	6	Female	0	5	5	re	0	68.0548	4631.45	7.29476	53.2136	388.181	67.0548	360	129600	46656000	180	32400	5832000	163.5	3025.41	3.02541	-201.252	36.886	98841.5	98.8415	-2519.9	41165	41.165	-1934.13	41.6475	55754.8	55.7548	-507.5	1921.66	-78.3189	1.03171	-0.0149361	49.9244	1.84577	0.830958	-0.016982	4.15048	0.112283	0.727302	0.015958	32.6935	1.49621	0.890452
29	7	Female	0	1	5	re	0	54.3724	2956.36	-6.3876	40.8015	-260.623	54.3724	0	0	0	-180	32400	-5832000	156	2402.8	2.4028	0.01	39.127	79194.9	79.1949	0.01	31050.5	31.0505	0.01	39.2077	48144.4	48.1444	0.01	2082.39	0.01	1.18305	0	65.7052	0.01	1.10261	0	3.54129	0.01	0.77266	0	22.4966	0.01	0.874681
30	7	Female	0	2	5	re	0	54.4313	2962.76	-6.32873	40.0528	-253.483	54.3724	21	441	9261	-159	25281	-4019679	156.5	2289.88	2.28988	-112.92	40.2544	75809.3	75.8093	-3385.61	30687.5	30.6875	-363.06	40.4798	45121.8	45.1218	-3022.55	2080.49	-1.9004	1.1865	0.003452	65.0317	-0.673496	1.10503	0.00242044	3.64102	0.0997336	0.785897	0.0132366	23.7269	1.23026	0.892499
31	7	Female	0	3	5	re	0	54.6229	2983.67	-6.13705	37.6634	-231.142	54.3724	90	8100	729000	-90	8100	-729000	155	2189.36	2.18936	-213.439	41.5881	72884.1	72.8841	-6310.79	28703.3	28.7033	-2347.2	39.3821	44180.8	44.1808	-3963.59	2035.14	-47.2428	1.16064	-0.022407	62.7621	-2.94311	1.12154	0.0189314	3.58559	0.0443008	0.764094	-0.0085663	22.953	0.45632	0.885576
32	7	Female	0	4	5	re	0	54.8735	3011.1	-5.88651	34.651	-203.973	54.3724	180	32400	5832000	0	0	0	156	2087.78	2.08778	-315.026	37.8162	73532.8	73.5328	-5662.11	28146.8	28.1468	-2903.75	38.2778	45386	45.386	-2758.36	2031.2	-51.1871	1.16549	-0.017559	60.0327	-5.67251	1.10781	0.00519744	3.60573	0.0644433	0.768386	-0.00427396	22.7983	0.30162	0.869271
33	7	Female	0	5	5	re	0	55.3724	3066.1	-5.3876	29.0262	-156.382	54.3724	360	129600	46656000	180	32400	5832000	155	2053.19	2.05319	-349.616	39.3015	70357.6	70.3576	-8837.31	26452.7	26.4527	-4597.79	37.5975	43904.9	43.9049	-4239.52	1998.5	-83.8888	1.17581	-0.007242	67.2081	1.50285	1.12632	0.0237075	3.24989	-0.291397	0.744616	-0.028044	22.1484	-0.348196	0.850621
34	8	Female	0	1	5	rE	2	50.8631	2587.05	-9.89691	97.9489	-969.391	50.8631	0	0	0	-180	32400	-5832000	150	2066.85	2.06685	0.01	36.875	75885.8	75.8858	0.01	27805.3	27.8053	0.01	36.641	48080.5	48.0805	0.01	2222	0.01	1.22842	0	57.834	0.01	1.11583	0	4.14673	0.01	0.87441	0	30.319	0.01	0.984059
35	8	Female	0	2	5	rE	2	50.922	2593.05	-9.83804	96.787	-952.195	50.8631	21	441	9261	-159	25281	-4019679	151	2100.58	2.10058	33.7368	39.787	73293.7	73.2937	-2592.09	25522.7	25.5227	-2282.59	34.8225	47771	47.771	-309.504	2161.11	-60.8883	1.25889	0.030466	55.2273	-2.60667	1.07466	-0.0411692	4.10884	-0.037891	0.838301	-0.0361091	30.4728	0.15378	0.985869
36	8	Female	0	3	5	rE	2	51.1136	2612.6	-9.64636	93.0523	-897.617	50.8631	90	8100	729000	-90	8100	-729000	150	1890.17	1.89017	-176.678	36.9408	70131.4	70.1314	-5754.44	23436	23.436	-4369.34	33.4173	46695.4	46.6954	-1385.1	2119.59	-102.413	1.23698	0.008556	58.3906	0.556615	1.11283	-0.00300211	4.01156	-0.135168	0.844138	-0.030272	24.5431	-5.77585	0.936866
37	8	Female	0	4	5	rE	2	51.3642	2638.28	-9.39582	88.2814	-829.475	50.8631	180	32400	5832000	0	0	0	150	1822.69	1.82269	-244.157	36.4505	67925	67.925	-7960.79	22629.8	22.6298	-5175.5	33.3159	45295.2	45.2952	-2785.29	2126.74	-95.2657	1.23573	0.007309	58.8211	0.987154	1.12964	0.013815	4.00081	-0.145922	0.845413	-0.0289979	29.7253	-0.593719	0.972635
38	8	Female	0	5	5	rE	2	51.8631	2689.78	-8.89691	79.155	-704.235	50.8631	360	129600	46656000	180	32400	5832000	150	1606.36	1.60635	-460.491	33.6615	64947.8	64.9478	-10938	20537.3	20.5373	-7267.99	31.6213	44410.5	44.4105	-3670.03	2194.51	-27.4937	1.23235	0.003929	61.0723	3.23831	1.13791	0.0220823	3.78961	-0.357117	0.841443	-0.0329677	29.1433	-1.17572	0.960151
39	9	Male	1	1	5	re	0	52.0411	2708.27	-8.71893	76.0197	-662.81	52.0411	0	0	0	-180	32400	-5832000	188	3236.27	3.23627	0.01	35.2796	112881	112.881	0.01	33231.1	33.2311	0.01	29.4391	79649.7	79.6497	0.01	2897.23	0.01	1.18817	0	86.5588	0.01	1.12941	0	4.79693	0.01	0.817786	0	47.2713	0.01	1.04042
40	9	Male	1	2	5	re	0	52.0999	2714.4	-8.66005	74.9965	-649.474	52.0411	21	441	9261	-159	25281	-4019679	189	2855.23	2.85523	-381.047	34.212	108162	108.162	-4718.38	31184.6	31.1846	-2046.49	28.8313	76977.8	76.9778	-2671.87	2688.69	-208.538	1.17669	-0.011478	91.3461	4.78736	1.14382	0.014408	4.87914	0.082212	0.827594	0.0098074	44.7164	-2.55489	1.0323
41	9	Male	1	3	5	re	0	52.2916	2734.41	-8.46838	71.7134	-607.297	52.0411	90	8100	729000	-90	8100	-729000	188.5	2254.36	2.25436	-981.916	28.6273	101480	101.48	-11401.3	25149.5	25.1495	-8081.62	24.7828	76330	76.33	-3319.68	3005.24	108.015	1.22059	0.03242	88.7164	2.15759	1.1287	-0.000713442	5.03029	0.233356	0.851794	0.0340078	48.2159	0.944618	1.06028
42	9	Male	1	4	5	re	0	52.5422	2760.68	-8.21783	67.5328	-554.973	52.0411	180	32400	5832000	0	0	0	188.5	2277.74	2.27774	-958.528	29.9817	100442	100.442	-12439	25820	25.82	-7411.11	25.7064	74621.8	74.6218	-5027.88	2848.96	-48.2718	1.17773	-0.010437	91.0727	4.51395	1.15588	0.0264713	4.66956	-0.127375	0.80425	-0.0135362	47.6181	0.346782	1.04508
43	9	Male	1	5	5	re	0	53.0411	2813.36	-7.71893	59.5818	-459.908	52.0411	360	129600	46656000	180	32400	5832000	188.5	2176.21	2.17621	-1060.06	27.9404	100791	100.791	-12089.9	23841.3	23.8413	-9389.84	23.6542	76949.6	76.9496	-2700.06	2886.46	-10.7674	1.20506	0.016887	91.7046	5.14583	1.13537	0.00595919	4.97513	0.178195	0.842454	0.0246673	47.8195	0.548183	1.05203
44	10	Female	0	1	5	re	0	62.8083	3944.89	2.04832	4.19563	8.59401	62.8083	0	0	0	-180	32400	-5832000	162	2769.69	2.76969	0.01	40.0425	81033.3	81.0333	0.01	35478.1	35.4781	0.01	43.7821	45555.3	45.5553	0.01	1786.83	0.01	0.981189	0	52.1102	0.01	0.852859	0	3.05096	0.01	0.608883	0	24.9322	0.01	0.769728
45	10	Female	0	2	5	re	0	62.8658	3952.11	2.10583	4.43451	9.3383	62.8083	21	441	9261	-159	25281	-4019679	161.5	2539.02	2.53902	-230.672	36.7346	79150.3	79.1503	-1883.01	32104.8	32.1048	-3373.21	40.5619	47045.5	47.0455	1490.2	1755.27	-31.5531	0.976157	-0.005032	50.9079	-1.2023	0.842001	-0.0108578	3.05145	0.0004935	0.611407	0.00252475	24.0469	-0.885271	0.761325
46	10	Female	0	3	5	re	0	63.0589	3976.42	2.29887	5.28481	12.1491	62.8083	90	8100	729000	-90	8100	-729000	161.5	2119.65	2.11965	-650.045	34.4342	73690.5	73.6905	-7342.77	27178.4	27.1784	-8299.61	36.8819	46512.1	46.5121	956.838	1742.18	-44.6428	1.02026	0.039072	51.2573	-0.852866	0.84415	-0.00870836	3.14239	0.0914333	0.622192	0.0133094	25.549	0.616854	0.770792
47	10	Female	0	4	5	re	0	63.3072	4007.81	2.54723	6.48838	16.5274	62.8083	180	32400	5832000	0	0	0	161.5	1892.86	1.89286	-876.828	31.3367	71861.2	71.8612	-9172.14	26856.4	26.8564	-8621.69	37.3726	45004.8	45.0048	-550.448	1751.13	-35.6957	0.978155	-0.003034	51.7529	-0.357272	0.831898	-0.0209603	3.09438	0.0434282	0.587255	-0.0216279	24.7971	-0.135101	0.750131
48	10	Female	0	5	5	re	0	63.8083	4071.5	3.04832	9.29228	28.3259	62.8083	360	129600	46656000	180	32400	5832000	161.5	1904.57	1.90457	-865.119	30.463	71232.4	71.2324	-9800.94	26607	26.607	-8871.02	37.3524	44625.3	44.6253	-929.928	1725.49	-61.3395	0.973726	-0.007463	51.2581	-0.852098	0.831294	-0.0215649	2.962	-0.0889508	0.593486	-0.015397	24.6584	-0.273754	0.751588
49	11	Female	0	1	5	re	0	56.6892	3213.67	-4.07079	16.5713	-67.4583	56.6892	0	0	0	-180	32400	-5832000	166	4319.87	4.31987	0.01	44.2704	109475	109.475	0.01	46953.7	46.9537	0.01	42.8899	62521.2	62.5212	0.01	2372.77	0.01	1.15452	0	59.6269	0.01	1.01147	0	4.76308	0.01	0.861671	0	30.0877	0.01	0.961047
50	11	Female	0	2	5	re	0	56.7467	3220.19	-4.01329	16.1065	-64.6398	56.6892	21	441	9261	-159	25281	-4019679	166.5	3892.54	3.89254	-427.331	41.0322	106213	106.213	-3262.16	43865.9	43.8659	-3087.81	41.3	62346.9	62.3469	-174.344	2391.27	18.5022	1.15354	-0.000985	60.704	1.07708	1.00204	-0.00943599	4.4393	-0.323782	0.848901	-0.0127701	29.2765	-0.81122	0.972183
51	11	Female	0	3	5	re	0	56.9398	3242.14	-3.82024	14.5942	-55.7535	56.6892	90	8100	729000	-90	8100	-729000	168	3663.46	3.66346	-656.411	39.6251	100903	100.903	-8571.77	39267.7	39.2677	-7685.96	38.9162	61635.4	61.6354	-885.804	2329.99	-42.7776	1.15166	-0.002865	63.0079	3.381	0.982647	-0.0288263	4.63574	-0.127344	0.865084	0.0034131	35.7338	5.6461	1.00877
52	11	Female	0	4	5	re	0	57.1881	3270.48	-3.57188	12.7584	-45.5714	56.6892	180	32400	5832000	0	0	0	168	3614.18	3.61418	-705.691	39.1337	101787	101.787	-7687.67	40763.2	40.7632	-6190.52	40.0474	61024.1	61.0241	-1497.14	2262.2	-110.568	1.10136	-0.053163	58.4982	-1.12873	0.965466	-0.0460066	4.70982	-0.0532654	0.888802	0.027131	35.896	5.80826	1.0021
53	11	Female	0	5	5	re	0	57.6892	3328.05	-3.07079	9.42974	-28.9567	56.6892	360	129600	46656000	180	32400	5832000	168	3636.87	3.63687	-683.002	39.0997	105318	105.318	-4157.16	41763	41.763	-5190.67	39.6543	63554.7	63.5547	1033.51	2270.51	-102.261	1.12556	-0.028966	57.6671	-1.95975	0.95238	-0.0590931	4.55524	-0.207847	0.83306	-0.028611	33.2205	3.13281	0.966854
54	12	Male	1	1	5	rE	2	59.2505	3510.63	-1.50945	2.27845	-3.43921	59.2505	0	0	0	-180	32400	-5832000	184	3365.72	3.36572	0.01	35.7846	118936	118.936	0.01	34892.6	34.8926	0.01	29.3374	84043.1	84.0431	0.01	2770.66	0.01	1.13627	0	59.5481	0.01	0.838107	0	5.01601	0.01	0.777396	0	48.979	0.01	0.918095
55	12	Male	1	2	5	rE	2	59.3081	3517.44	-1.45195	2.10816	-3.06094	59.2505	21	441	9261	-159	25281	-4019679	185.5	3110.82	3.11082	-254.905	35.902	114466	114.466	-4469.73	31655.8	31.6558	-3236.8	27.6552	82810.2	82.8102	-1232.93	2858.57	87.9024	1.1472	0.010933	64.7385	5.1904	0.895654	0.0575468	5.11965	0.103638	0.780233	0.00283773	50.5351	1.55609	0.935237
56	12	Male	1	3	5	rE	2	59.5011	3540.38	-1.2589	1.58484	-1.99516	59.2505	90	8100	729000	-90	8100	-729000	185	2324.86	2.32486	-1040.87	28.8211	104573	104.573	-14362.4	24530.5	24.5305	-10362.1	23.4577	80042.9	80.0429	-4000.23	2771.94	1.2776	1.14291	0.006641	60.0575	0.509378	0.848261	0.010154	4.65354	-0.362477	0.753737	-0.0236591	45.8493	-3.12975	0.886013
57	12	Male	1	4	5	rE	2	59.7495	3570	-1.01055	1.02121	-1.03198	59.2505	180	32400	5832000	0	0	0	185	1811.84	1.81184	-1553.89	24.0937	99835	99.835	-19100.7	21814	21.814	-13078.7	21.85	78021.1	78.0211	-6022.1	2778.4	7.7393	1.13337	-0.002891	60.6615	1.11339	0.88569	0.0475826	4.82616	-0.189848	0.736622	-0.0407733	46.3143	-2.6647	0.892598
58	12	Male	1	5	5	rE	2	60.2505	3630.13	-0.509452	0.259542	-0.132224	59.2505	360	129600	46656000	180	32400	5832000	185	1509.75	1.50975	-1855.97	21.3955	94741.1	94.7411	-24194.7	19030.6	19.0306	-15862.1	20.0869	75710.5	75.7105	-8332.64	2781.06	10.396	1.13924	0.002971	64.0271	4.47902	0.913099	0.0749917	4.24391	-0.772102	0.763629	-0.0137664	50.1087	1.12968	0.896022
59	13	Female	0	1	5	rE	2	56.2122	3159.81	-4.54779	20.6824	-94.059	56.2122	0	0	0	-180	32400	-5832000	161.5	2095.95	2.09595	0.01	33.994	74955.4	74.9554	0.01	27279.9	27.2799	0.01	36.3948	47675.6	47.6756	0.01	1951.29	0.01	1.06641	0	47.4607	0.01	0.928045	0	3.17939	0.01	0.673253	0	24.426	0.01	0.813262
60	13	Female	0	2	5	rE	2	56.2697	3166.28	-4.49028	20.1627	-90.5361	56.2122	21	441	9261	-159	25281	-4019679	161.5	1846.03	1.84603	-249.918	32.0535	73145.9	73.1459	-1809.57	25210.9	25.2109	-2068.95	34.4666	47935	47.935	259.394	1902.33	-48.968	1.08027	0.013862	48.632	1.17136	0.935223	0.00717755	3.17891	-0.0004787	0.674572	0.0013188	24.4996	0.073593	0.813289
61	13	Female	0	3	5	rE	2	56.4628	3188.04	-4.29724	18.4663	-79.354	56.2122	90	8100	729000	-90	8100	-729000	161.5	1513.33	1.51333	-582.621	27.4018	69032.2	69.0323	-5923.2	20592.7	20.5927	-6687.14	29.8306	48439.5	48.4395	763.944	1797.21	-154.083	1.09747	0.031065	48.4189	0.958187	0.946781	0.0187364	3.12728	-0.0521106	0.676459	0.0032065	24.647	0.220972	0.818452
62	13	Female	0	4	5	rE	2	56.7111	3216.15	-4.04888	16.3935	-66.3752	56.2122	180	32400	5832000	0	0	0	161.5	1238.25	1.23825	-857.704	23.4451	66025.1	66.0251	-8930.4	18580	18.58	-8699.86	28.1408	47445.1	47.4451	-230.531	1837.03	-114.26	1.08182	0.015412	46.5632	-0.897443	0.907303	-0.0207421	3.07697	-0.102422	0.646123	-0.0271293	24.4983	0.072231	0.802126
63	13	Female	0	5	5	rE	2	57.2122	3273.24	-3.54779	12.5868	-44.6553	56.2122	360	129600	46656000	180	32400	5832000	161.5	1059.99	1.05999	-1035.96	20.9327	62773.9	62.7739	-12181.6	18316.2	18.3162	-8963.67	29.1781	44457.7	44.4577	-3217.92	1853.14	-98.1556	1.07306	0.006654	48.2757	0.814997	0.938841	0.0107961	3.15181	-0.0275755	0.655003	-0.0182499	24.3965	-0.029495	0.794913
64	14	Male	1	1	5	rE	2	61.4121	3771.45	0.652103	0.425238	0.277299	61.4121	0	0	0	-180	32400	-5832000	176	3895.45	3.89545	0.01	33.7501	115639	115.639	0.01	36281.4	36.2814	0.01	31.3747	79357.6	79.3576	0.01	3002.91	0.01	1.23111	0	93.4266	0.01	1.25471	0	4.89023	0.01	0.878353	0	57.6568	0.01	1.05004
65	14	Male	1	2	5	rE	2	61.4696	3778.51	0.709606	0.50354	0.357315	61.4121	21	441	9261	-159	25281	-4019679	177	3365.86	3.36586	-529.592	30.8805	109712	109.712	-5926.84	31091.1	31.0911	-5190.34	28.3388	78621.1	78.6211	-736.5	3042.08	39.174	1.23042	-0.000696	98.9674	5.54083	1.27946	0.0247533	4.55986	-0.330366	0.855687	-0.0226661	52.4064	-5.25047	1.00615
66	14	Male	1	3	5	rE	2	61.6627	3802.28	0.902651	0.814778	0.73546	61.4121	90	8100	729000	-90	8100	-729000	176.5	2301.33	2.30133	-1594.12	23.185	101182	101.182	-14457.1	23916.6	23.9166	-12364.8	23.6372	77265.3	77.2653	-2092.3	2993.61	-9.2979	1.22373	-0.007383	99.071	5.64443	1.29588	0.0411708	4.35934	-0.530885	0.846485	-0.0318679	57.2008	-0.456014	1.03017
67	14	Male	1	4	5	rE	2	61.911	3832.97	1.15101	1.32482	1.52488	61.4121	180	32400	5832000	0	0	0	176.5	1708.72	1.70872	-2186.73	18.2247	95637.3	95.6373	-20001.7	20403	20.403	-15878.4	21.3338	75234.2	75.2342	-4123.36	3001.81	-1.0994	1.24479	0.013677	96.4356	3.00906	1.26654	0.0118351	4.70644	-0.183792	0.856042	-0.0223111	58.8478	1.19093	1.03808
68	14	Male	1	5	5	rE	2	62.4121	3895.27	1.6521	2.72944	4.50932	61.4121	360	129600	46656000	180	32400	5832000	176.5	1471.02	1.47102	-2424.43	19.0664	89534.1	89.5341	-26104.9	17830.4	17.8304	-18451	19.9146	71703.8	71.7038	-7653.83	2963.93	-38.9762	1.22486	-0.006248	100.042	6.61544	1.25617	0.00145637	4.53974	-0.350488	0.876439	-0.00191476	56.7862	-0.870594	1.01905
69	15	Male	1	1	5	re	0	53.6106	2874.1	-7.14938	51.1136	-365.43	53.6106	0	0	0	-180	32400	-5832000	173	3698.25	3.69825	0.01	38.0954	97296.1	97.2961	0.01	27829.1	27.8291	0.01	28.6025	69467	69.467	0.01	2768.85	0.01	1.25007	0	90.3814	0.01	1.19916	0	4.77954	0.01	0.940792	0	43.8566	0.01	1.12878
70	15	Male	1	2	5	re	0	53.6681	2880.27	-7.09187	50.2947	-356.683	53.6106	21	441	9261	-159	25281	-4019679	173	3332.22	3.33222	-366.022	37.3497	93332.9	93.3329	-3963.16	25073.2	25.0732	-2755.92	26.8642	68259.7	68.2597	-1207.25	2749.09	-19.7629	1.25845	0.008378	92.3088	1.92745	1.21891	0.0197509	4.57916	-0.200382	0.951631	0.0108393	40.95	-2.90652	1.11957
71	15	Male	1	3	5	re	0	53.8612	2901.03	-6.89883	47.5938	-328.342	53.6106	90	8100	729000	-90	8100	-729000	173	3332.99	3.33299	-365.26	35.0446	93669.7	93.6697	-3626.38	24711	24.711	-3118.15	26.3809	68958.7	68.9587	-508.24	2754.04	-14.814	1.26117	0.0111	95.6981	5.31672	1.23369	0.0345304	4.82097	0.0414281	0.945247	0.004455	40.6598	-3.1968	1.11406
72	15	Male	1	4	5	re	0	54.1095	2927.84	-6.65047	44.2288	-294.142	53.6106	180	32400	5832000	0	0	0	173	3669.85	3.66985	-28.3972	38.0829	96395	96.395	-901.04	27552.1	27.5521	-277.032	28.5825	68843	68.843	-624.01	2763.78	-5.0767	1.26288	0.012815	94.1056	3.72422	1.22628	0.0271219	4.71257	-0.0669742	0.911554	-0.0292378	44.4854	0.628849	1.14702
73	15	Male	1	5	5	re	0	54.6106	2982.32	-6.14938	37.8148	-232.538	53.6106	360	129600	46656000	180	32400	5832000	173	3521.77	3.52177	-176.473	36.8625	97336.1	97.3361	39.98	26588.3	26.5883	-1240.84	27.3159	70747.8	70.7478	1280.8	2667.26	-101.588	1.23643	-0.013635	91.4933	1.11189	1.30984	0.110683	4.81753	0.0379915	0.922983	-0.017809	43.6921	-0.164517	1.13705
74	16	Female	0	1	5	rE	2	53.7782	2892.1	-6.9818	48.7455	-340.331	53.7782	0	0	0	-180	32400	-5832000	153	1943.05	1.94305	0.01	28.2589	71502.5	71.5025	0.01	20802.2	20.8022	0.01	29.093	50700.3	50.7003	0.01	1929.26	0.01	1.16045	0	44.2145	0.01	0.938928	0	3.71466	0.01	0.745778	0	24.9847	0.01	0.838525
75	16	Female	0	2	5	rE	2	53.8357	2898.28	-6.92429	47.9458	-331.991	53.7782	21	441	9261	-159	25281	-4019679	153	1732.66	1.73266	-210.396	26.8919	69384.2	69.3842	-2118.34	19309.7	19.3097	-1492.5	27.8301	50074.5	50.0745	-625.84	1915.56	-13.694	1.14459	-0.015861	44.7467	0.532133	0.937683	-0.00124468	3.99987	0.285214	0.756245	0.0104677	25.4806	0.495859	0.867908
76	16	Female	0	3	5	rE	2	54.0288	2919.11	-6.73125	45.3097	-304.991	53.7782	90	8100	729000	-90	8100	-729000	153	1891.98	1.89198	-51.0702	28.4842	71583.9	71.5839	81.42	20750.9	20.7509	-51.33	28.9882	50833	50.833	132.746	1843.8	-85.46	1.12051	-0.039944	43.5021	-0.712425	0.923995	-0.0149326	3.74239	0.027735	0.736642	-0.00913519	28.9056	3.92087	0.872056
77	16	Female	0	4	5	rE	2	54.2771	2946	-6.48289	42.0279	-272.462	53.7782	180	32400	5832000	0	0	0	153	1731.87	1.73187	-211.188	25.7813	71480.2	71.4802	-22.266	19471.6	19.4716	-1330.65	27.2405	52008.7	52.0087	1308.38	1829.5	-99.7616	1.12397	-0.036479	45.0564	0.841893	0.932643	-0.00628456	3.79573	0.0810721	0.717649	-0.0281288	28.8931	3.90835	0.868812
78	16	Female	0	5	5	rE	2	54.7782	3000.65	-5.9818	35.7819	-214.04	53.7782	360	129600	46656000	180	32400	5832000	153	2389.38	2.38938	446.327	31.9853	79977.4	79.9774	8474.86	26303.4	26.3034	5501.21	32.8886	53673.9	53.6739	2973.64	1823.99	-105.271	1.09401	-0.066443	42.3376	-1.87695	0.920373	-0.0185544	3.98453	0.269873	0.713131	-0.0326469	28.8101	3.82536	0.886457
79	17	Female	0	1	5	rE	2	51.6919	2672.06	-9.06805	82.2295	-745.662	51.6919	0	0	0	-180	32400	-5832000	163	3321.99	3.32199	0.01	35.8284	105987	105.987	0.01	43150.3	43.1503	0.01	40.7127	62837	62.837	0.01	2427.11	0.01	1.19732	0	78.8367	0.01	1.16656	0	5.28849	0.01	1.00176	0	41.2627	0.01	1.16094
80	17	Female	0	2	5	rE	2	51.7495	2678.01	-9.01055	81.19	-731.566	51.6919	21	441	9261	-159	25281	-4019679	163.5	2899.23	2.89923	-422.759	33.4934	102032	102.032	-3955.76	39405.3	39.4053	-3744.95	38.6207	62626.2	62.6262	-210.815	2370.49	-56.6169	1.19982	0.002499	82.6991	3.86245	1.21437	0.0478091	5.36544	0.0769487	0.992053	-0.0097117	42.085	0.822294	1.16936
81	17	Female	0	3	5	rE	2	51.9425	2698.02	-8.8175	77.7484	-685.546	51.6919	90	8100	729000	-90	8100	-729000	163	2367.76	2.36776	-954.232	30.9445	91578.4	91.5784	-14408.9	30170.4	30.1704	-12979.9	32.9449	61408	61.408	-1429.03	2373.6	-53.5078	1.22343	0.026112	82.4381	3.60141	1.18837	0.0218139	5.05121	-0.237288	0.958622	-0.0431426	40.4387	-0.823988	1.15324
82	17	Female	0	4	5	rE	2	52.1909	2723.89	-8.56915	73.4303	-629.235	51.6919	180	32400	5832000	0	0	0	163	2289.91	2.28991	-1032.08	29.8397	91308	91.308	-14679.3	31074.4	31.0744	-12075.9	34.0325	60233.6	60.2336	-2603.39	2369.51	-57.6021	1.18838	-0.008941	80.3553	1.51857	1.17667	0.0101083	5.23425	-0.0542421	0.936799	-0.0649654	41.4587	0.195967	1.13564
83	17	Female	0	5	5	rE	2	52.6919	2776.44	-8.06805	65.0934	-525.177	51.6919	360	129600	46656000	180	32400	5832000	166	2691.27	2.69127	-630.716	36.9579	99642.9	99.6429	-6344.35	36558.9	36.5589	-6591.35	36.6899	63084	63.084	247.006	2298.86	-128.246	1.16217	-0.035152	78.5143	-0.322407	1.175	0.00844327	5.05572	-0.232778	0.927962	-0.0738023	40.8834	-0.37937	1.13471
84	18	Male	1	1	5	rE	2	58.9028	3469.54	-1.85721	3.44922	-6.40591	58.9028	0	0	0	-180	32400	-5832000	172.5	4243.25	4.24325	0.01	35.8925	112340	112.34	0.01	42331.2	42.3312	0.01	37.6813	70008.9	70.0089	0.01	2293.34	0.01	1.08701	0	57.5766	0.01	0.988261	0	3.60146	0.01	0.762628	0	41.7013	0.01	1.01389
85	18	Male	1	2	5	rE	2	58.9603	3476.32	-1.7997	3.23894	-5.82913	58.9028	21	441	9261	-159	25281	-4019679	172	3554.96	3.55496	-688.289	32.449	107468	107.468	-4872.57	38463.2	38.4632	-3867.99	35.7906	69004.3	69.0043	-1004.59	2239.22	-54.1216	1.05799	-0.029025	65.0617	7.48512	1.01152	0.0232617	3.96085	0.359396	0.764679	0.00205094	36.2309	-5.47036	0.988135
86	18	Male	1	3	5	rE	2	59.1533	3499.12	-1.60666	2.58135	-4.14736	58.9028	90	8100	729000	-90	8100	-729000	172	3357.01	3.35701	-886.239	30.9762	104657	104.657	-7682.75	34861	34.861	-7470.18	33.3097	69796.3	69.7963	-212.57	2176.59	-116.747	1.09532	0.008308	57.5126	-0.0639724	0.964321	-0.0239398	3.70369	0.102229	0.754111	-0.00851691	40.8636	-0.837658	1.01437
87	18	Male	1	4	5	rE	2	59.4017	3528.56	-1.3583	1.84499	-2.50605	58.9028	180	32400	5832000	0	0	0	172	3434.04	3.43404	-809.211	31.5961	105884	105.884	-6456.09	36658.5	36.6585	-5672.71	34.6214	69225.5	69.2255	-783.38	2270.94	-22.4016	1.07579	-0.011224	63.3515	5.77492	1.01949	0.0312265	3.66394	0.0624779	0.759861	-0.00276706	40.8971	-0.804108	0.994342
88	18	Male	1	5	5	rE	2	59.9028	3588.34	-0.857207	0.734804	-0.629879	58.9028	360	129600	46656000	180	32400	5832000	172	3590.25	3.59025	-652.999	32.2269	107552	107.552	-4788.55	38142.7	38.1427	-4188.51	35.4646	69408.9	69.4089	-600.05	2181.27	-112.073	1.07416	-0.012853	60.4045	2.82789	1.01196	0.0237	3.40648	-0.194976	0.730569	-0.032059	43.0571	1.35587	1.02022
89	19	Female	0	1	5	Re	1	65.7412	4321.91	4.98124	24.8127	123.598	65.7412	0	0	0	-180	32400	-5832000	157.5	3777.28	3.77728	0.01	38.7007	90960.4	90.9604	0.01	35139.3	35.1393	0.01	38.6315	55821.1	55.8211	0.01	2759.65	0.01	1.47628	0	71.5328	0.01	1.08778	0	3.65662	0.01	0.63743	0	33.3869	0.01	0.883268
90	19	Female	0	2	5	Re	1	65.7987	4329.47	5.03874	25.3889	127.928	65.7412	21	441	9261	-159	25281	-4019679	156.5	3054.22	3.05422	-723.06	34.5521	87643.8	87.6437	-3316.7	31035.9	31.0359	-4103.43	35.4114	56607.8	56.6078	786.731	2509.9	-249.754	1.34324	-0.133038	75.3739	3.84112	1.1238	0.0360236	3.71974	0.0631199	0.675353	0.0379236	33.4256	0.038635	0.879432
91	19	Female	0	3	5	Re	1	65.9918	4354.92	5.23179	27.3716	143.202	65.7412	90	8100	729000	-90	8100	-729000	156	3097.53	3.09753	-679.751	34.7119	84508.2	84.5082	-6452.29	28632	28.632	-6507.36	33.8807	55876.2	55.8762	55.071	2581.35	-178.307	1.43619	-0.040089	75.7814	4.2486	1.11771	0.0299336	3.76969	0.113074	0.653742	0.0163123	32.6269	-0.759979	0.880296
92	19	Female	0	4	5	Re	1	66.2401	4387.76	5.48014	30.032	164.579	65.7412	180	32400	5832000	0	0	0	156	3140.41	3.14041	-636.868	34.0526	86214.6	86.2146	-4745.9	29073.7	29.0737	-6065.61	33.7225	57140.8	57.1408	1319.7	2508.99	-250.658	1.42478	-0.051503	76.4057	4.87291	1.10941	0.0216332	3.95642	0.299797	0.675639	0.0382097	31.9819	-1.40506	0.880125
93	19	Female	0	5	5	Re	1	66.7412	4454.39	5.98124	35.7752	213.98	65.7412	360	129600	46656000	180	32400	5832000	156	3256.88	3.25688	-520.396	34.7182	89575.5	89.5755	-1384.96	32255.9	32.2559	-2883.44	36.0097	57319.6	57.3196	1498.48	2582.98	-176.675	1.39893	-0.077348	72.8132	1.28046	1.08481	-0.00296375	3.20351	-0.45311	0.586924	-0.0505055	34.2899	0.902973	0.867239
94	20	Male	1	1	5	Re	1	62.77	3940.07	2.00999	4.04006	8.12047	62.77	0	0	0	-180	32400	-5832000	178.5	2857.69	2.85769	0.01	30.8348	87987.2	87.9872	0.01	21112.3	21.1123	0.01	23.9947	66874.9	66.8749	0.01	2481.59	0.01	1.11779	0	71.2882	0.01	0.978955	0	4.33691	0.01	0.71395	0	43.5196	0.01	0.885389
95	20	Male	1	2	5	Re	1	62.8275	3947.29	2.06749	4.27452	8.83754	62.77	21	441	9261	-159	25281	-4019679	178.5	2118.63	2.11863	-739.065	25.4593	83536.7	83.5367	-4450.54	18428.2	18.4282	-2684.06	22.06	65108.5	65.1085	-1766.47	2434.1	-47.4924	1.12014	0.002351	71.1597	-0.128434	0.967229	-0.0117256	4.54586	0.20895	0.705618	-0.00833204	45.0165	1.49692	0.88281
96	20	Male	1	3	5	Re	1	63.0205	3971.59	2.26054	5.11003	11.5514	62.77	90	8100	729000	-90	8100	-729000	178.5	2226.14	2.22614	-631.555	26.1719	81574.3	81.5743	-6412.95	17123.9	17.1239	-3988.34	20.9918	64450.3	64.4503	-2424.61	2380.03	-101.561	1.12684	0.00905	69.3196	-1.9686	0.948924	-0.0300307	4.55223	0.215312	0.732609	0.0186587	40.2311	-3.28843	0.854254
97	20	Male	1	4	5	Re	1	63.2689	4002.95	2.50889	6.29455	15.7924	62.77	180	32400	5832000	0	0	0	178.5	2716.89	2.71689	-140.806	29.1005	84866.3	84.8663	-3120.95	18789.4	18.7894	-2322.88	22.14	66076.9	66.0769	-798.065	2398.5	-83.0977	1.09203	-0.025759	70.0408	-1.24737	0.949053	-0.0299015	4.58495	0.248039	0.727401	0.0134509	42.4132	-1.10636	0.869387
98	20	Male	1	5	5	Re	1	63.77	4066.61	3.00999	9.06003	27.2706	62.77	360	129600	46656000	180	32400	5832000	178.5	2737.25	2.73725	-120.445	29.4959	87156.2	87.1562	-831.03	20432.2	20.4322	-680.071	23.4432	66724	66.724	-150.961	2349.98	-131.614	1.07653	-0.041258	69.9828	-1.30535	0.953435	-0.0255195	4.39495	0.0580335	0.723504	0.00955361	41.7342	-1.7854	0.866058
99	21	Male	1	1	5	rE	2	58.6394	3438.58	-2.12062	4.49705	-9.53655	58.6394	0	0	0	-180	32400	-5832000	164.5	2549.42	2.54942	0.01	31.2052	83266.6	83.2666	0.01	21356.8	21.3568	0.01	25.6487	61909.8	61.9098	0.01	2173.36	0.01	1.14045	0	58.2556	0.01	0.956097	0	4.43021	0.01	0.811671	0	37.3082	0.01	0.998299
100	21	Male	1	2	5	rE	2	58.6982	3445.48	-2.06175	4.25082	-8.76415	58.6394	21	441	9261	-159	25281	-4019679	165	2039.37	2.03937	-510.042	26.2951	80534.7	80.5347	-2731.91	18565.7	18.5657	-2791.11	23.053	61969	61.969	59.202	2195.19	21.824	1.15429	0.013847	58.7585	0.502933	0.971848	0.0157508	4.60333	0.173128	0.840329	0.0286581	43.7697	6.4615	1.05349
101	21	Male	1	3	5	rE	2	58.8899	3468.02	-1.87008	3.49719	-6.54001	58.6394	90	8100	729000	-90	8100	-729000	165	1522	1.522	-1027.41	21.216	76833	76.833	-6433.57	14829.1	14.8291	-6527.66	19.3005	62003.9	62.0039	94.09	2142.68	-30.6829	1.16072	0.02027	56.2688	-1.9868	0.923793	-0.0323043	4.17714	-0.253067	0.788279	-0.0233916	38.083	0.77478	1.00857
102	21	Male	1	4	5	rE	2	59.1383	3497.34	-1.62172	2.62997	-4.26508	58.6394	180	32400	5832000	0	0	0	165	1677.47	1.67747	-871.946	23.8228	76106.8	76.1068	-7159.75	15290.1	15.2901	-6066.7	20.0903	60816.7	60.8167	-1093.06	2194.78	21.4177	1.1493	0.008854	57.3796	-0.87595	0.966303	0.0102056	4.44499	0.0147834	0.798382	-0.0132882	42.4363	5.12808	1.03151
103	21	Male	1	5	5	rE	2	59.6394	3556.86	-1.12062	1.2558	-1.40728	58.6394	360	129600	46656000	180	32400	5832000	165	1988.41	1.98841	-561.006	27.259	77940.4	77.9404	-5326.16	16917.4	16.9174	-4439.41	21.7055	61023	61.023	-886.75	2186.63	13.2639	1.14219	0.001746	60.4988	2.2432	0.978618	0.0225211	4.38358	-0.046627	0.815004	0.00333356	42.992	5.6838	1.02984
104	22	Female	0	1	3	Re	1	59.3861	3526.71	-1.37391	1.88763	-2.59343	59.3861	0	0	0	-180	32400	-5832000	164.5	4279.01	4.27901	0.01	40.535	101609	101.609	0.01	38590.3	38.5903	0.01	37.979	63019.1	63.0191	0.01	2036.92	0.01	1.07983	0	55.0951	0.01	0.945343	0	3.04875	0.01	0.719848	0	28.0873	0.01	0.882578
105	22	Female	0	2	3	Re	1	59.445	3533.7	-1.31504	1.72933	-2.27413	59.3861	21	441	9261	-159	25281	-4019679	165	3651.91	3.65191	-627.095	35.8284	98193.7	98.1937	-3415.71	34963.6	34.9636	-3626.61	35.6068	63230	63.23	210.903	2056.65	19.7261	1.07253	-0.007306	58.3967	3.30158	0.98509	0.039747	3.31195	0.263194	0.764056	0.0442077	28.7594	0.672115	0.888705
106	22	Female	0	4	3	Re	1	59.885	3586.21	-0.875005	0.765635	-0.669934	59.3861	90	8100	729000	-90	8100	-729000	165	4532.84	4.53284	253.833	39.4631	104299	104.299	2689.94	39253.1	39.2531	662.847	37.635	65046.2	65.0462	2027.1	2028.18	-8.7409	1.08797	0.008139	57.4491	2.35397	0.987427	0.0420846	2.93865	-0.110107	0.73345	0.0136017	30.9097	2.82237	0.912002
107	23	Female	0	1	5	Re	1	63.2108	3995.61	2.45084	6.00663	14.7213	63.2108	0	0	0	-180	32400	-5832000	151	2110.96	2.11096	0.01	34.148	69280.4	69.2804	0.01	24495.9	24.4959	0.01	35.3576	44784.5	44.7845	0.01	1558.52	0.01	0.980607	0	43.2872	0.01	0.895095	0	3.46738	0.01	0.731159	0	26.5768	0.01	0.872452
108	23	Female	0	2	5	Re	1	63.2697	4003.06	2.50972	6.29867	15.8079	63.2108	21	441	9261	-159	25281	-4019679	151.5	1870.52	1.87052	-240.435	32.7359	66913.5	66.9135	-2366.9	22103.4	22.1034	-2392.5	33.0328	44810.1	44.8101	25.595	1557.32	-1.1991	0.986727	0.00612	42.8866	-0.400549	0.863597	-0.0314976	3.74138	0.273997	0.730723	-0.00043571	28.2461	1.66937	0.890349
109	23	Female	0	3	5	Re	1	63.4614	4027.35	2.70139	7.29751	19.7134	63.2108	90	8100	729000	-90	8100	-729000	151.5	1666.96	1.66696	-443.995	30.8154	63004.4	63.0044	-6276.03	19006.4	19.0064	-5489.5	30.1668	43998	43.998	-786.539	1553.36	-5.1645	0.979307	-0.0013	42.1188	-1.16839	0.859384	-0.0357109	3.56503	0.097645	0.759712	0.0285536	27.2278	0.651013	0.885729
110	23	Female	0	4	5	Re	1	63.7097	4058.93	2.94975	8.70101	25.6658	63.2108	180	32400	5832000	0	0	0	151.5	1503.93	1.50393	-607.021	27.8954	62670	62.67	-6610.39	18357.2	18.3572	-6138.69	29.2918	44312.8	44.3128	-471.699	1550.17	-8.352	0.977785	-0.002822	41.3023	-1.9849	0.850884	-0.0442109	3.63583	0.168447	0.750936	0.0197772	27.6244	1.04766	0.879294
111	23	Female	0	5	5	Re	1	64.2108	4123.03	3.45084	11.9083	41.0937	63.2108	360	129600	46656000	180	32400	5832000	151.5	1354.59	1.35459	-756.366	25.6019	61112.3	61.1123	-8168.07	17665	17.665	-6830.9	28.9058	43447.4	43.4474	-1337.18	1507.79	-50.7352	0.966971	-0.013636	42.6459	-0.641322	0.871205	-0.0238901	3.76306	0.295679	0.740711	0.00955218	27.5766	0.999852	0.873901
112	24	Male	1	1	5	rE	2	60.2998	3636.07	-0.460164	0.211751	-0.0974403	60.2998	0	0	0	-180	32400	-5832000	168	3055.02	3.05502	0.01	30.6407	102344	102.344	0.01	27228.2	27.2282	0.01	26.6045	75116.1	75.1161	0.01	2776.23	0.01	1.27712	0	81.8669	0.01	1.22664	0	5.4481	0.01	1.00365	0	56.185	0.01	1.29766
113	24	Male	1	2	5	rE	2	60.3587	3643.17	-0.401292	0.161036	-0.0646224	60.2998	21	441	9261	-159	25281	-4019679	168	2544.89	2.54489	-510.129	27.799	96807.2	96.8072	-5537.11	24663.1	24.6631	-2565.06	25.4766	72144	72.144	-2972.06	2851.4	75.164	1.30694	0.029822	80.9621	-0.904768	1.18781	-0.0388291	5.48526	0.0371599	1.02552	0.0218715	50.4051	-5.77994	1.25899
114	24	Male	1	3	5	rE	2	60.5504	3666.35	-0.209617	0.0439391	-0.00921038	60.2998	90	8100	729000	-90	8100	-729000	168	2383.35	2.38335	-671.669	26.3184	95453.1	95.4531	-6891.22	21681.9	21.6819	-5546.29	22.7147	73771.1	73.7711	-1344.93	2686.15	-90.0806	1.3146	0.037481	82.688	0.82111	1.20412	-0.0225181	5.49869	0.05059	1.04949	0.0458403	53.4178	-2.76721	1.2696
115	24	Male	1	4	5	rE	2	60.7987	3696.49	0.0387404	0.00150082	5.81424e-05	60.2998	180	32400	5832000	0	0	0	168	2351.89	2.35189	-703.126	25.8999	94884.5	94.8845	-7459.77	23106.7	23.1067	-4121.46	24.3525	71777.8	71.7778	-3338.31	2813.34	37.105	1.31088	0.033762	84.401	2.53412	1.21369	-0.0129494	5.26066	-0.187438	1.03549	0.031848	56.1282	-0.056828	1.28924
116	24	Male	1	5	5	rE	2	61.2998	3757.67	0.539836	0.291423	0.15732	60.2998	360	129600	46656000	180	32400	5832000	168	2832.09	2.83209	-222.923	29.747	97645.4	97.6454	-4698.91	25971.3	25.9713	-1256.9	26.5976	71674.1	71.6741	-3442.01	2780.15	3.9114	1.31014	0.033022	82.4328	0.565926	1.21959	-0.00705319	5.35098	-0.0971185	1.00791	0.0042607	55.3469	-0.838108	1.28213
117	25	Female	0	1	5	Re	1	62.523	3909.13	1.763	3.10817	5.47971	62.523	0	0	0	-180	32400	-5832000	153	3728.79	3.72879	0.01	42.8076	96364.3	96.3643	0.01	43838.1	43.8381	0.01	45.492	52526.2	52.5262	0.01	1563.83	0.01	0.951737	0	36.2248	0.01	0.767305	0	3.21626	0.01	0.624525	0	28.4948	0.01	0.802608
118	25	Female	0	2	5	Re	1	62.5819	3916.49	1.82187	3.31922	6.0472	62.523	21	441	9261	-159	25281	-4019679	153	3167.03	3.16703	-561.754	37.6134	94229.7	94.2297	-2134.61	40228.9	40.2289	-3609.15	42.6924	54000.8	54.0008	1474.54	1592.95	29.1257	0.980077	0.02834	36.8436	0.618842	0.769653	0.00234834	3.25875	0.0424874	0.636461	0.0119361	28.4472	-0.047519	0.801269
119	25	Female	0	3	5	Re	1	62.7735	3940.52	2.01355	4.05438	8.16369	62.523	90	8100	729000	-90	8100	-729000	153	3111.32	3.11132	-617.464	37.6363	92257.8	92.2578	-4106.51	38716.1	38.7161	-5121.98	41.9651	53541.7	53.5417	1015.46	1523.58	-40.2489	0.991938	0.040201	38.6858	2.46104	0.788695	0.0213899	2.86557	-0.350692	0.608081	-0.0164447	27.9978	-0.496975	0.791046
120	25	Female	0	4	5	Re	1	63.0219	3971.76	2.26191	5.11622	11.5724	62.523	180	32400	5832000	0	0	0	153	2999.93	2.99993	-728.856	36.764	90326.7	90.3267	-6037.59	38705.6	38.7056	-5132.5	42.8507	51621.1	51.6211	-905.097	1543.55	-20.2792	0.989652	0.037915	37.4515	1.22673	0.772508	0.00520302	3.24938	0.0331201	0.620181	-0.00434415	26.9572	-1.53757	0.782979
121	25	Female	0	5	5	Re	1	63.523	4035.17	2.763	7.63418	21.0932	62.523	360	129600	46656000	180	32400	5832000	153	3272.05	3.27205	-456.733	38.5344	93191.4	93.1914	-3172.94	40858.1	40.8581	-2980.03	43.8432	52333.3	52.3333	-192.911	1590.82	26.9985	0.972851	0.021114	37.8587	1.63392	0.79185	0.0245455	3.25281	0.0365462	0.632843	0.00831818	27.5556	-0.939173	0.788744
122	26	Female	0	1	4	Re	1	66.5312	4426.4	5.77122	33.3069	192.221	66.5312	0	0	0	-180	32400	-5832000	161.5	3774.18	3.77418	0.01	39.5161	109782	109.782	0.01	47475.9	47.4759	0.01	43.2457	62305.7	62.3057	0.01	2410.54	0.01	1.16461	0	76.0246	0.01	1.1875	0	5.04214	0.01	0.949734	0	43.5792	0.01	1.13061
123	26	Female	0	2	4	Re	1	66.5901	4434.24	5.83009	33.9899	198.164	66.5312	21	441	9261	-159	25281	-4019679	161.5	3313.83	3.31383	-460.347	36.9242	105814	105.814	-3967.32	43105	43.105	-4370.91	40.7364	62709.3	62.7093	403.606	2333.4	-77.1397	1.17166	0.007055	75.0012	-1.02341	1.16787	-0.0196342	4.02826	-1.01388	0.920858	-0.0288755	44.1403	0.56109	1.11273
124	26	Female	0	3	4	Re	1	66.7818	4459.8	6.02176	36.2616	218.359	66.5312	90	8100	729000	-90	8100	-729000	161.5	3389.2	3.3892	-384.981	37.1352	104247	104.247	-5535.04	43376	43.376	-4099.85	41.6091	60870.6	60.8706	-1435.18	2399.39	-11.1553	1.19366	0.029047	74.9024	-1.12215	1.17456	-0.0129412	4.74412	-0.298018	0.919426	-0.0303079	44.0548	0.475528	1.11421
125	26	Female	0	4	4	Re	1	67.0301	4493.04	6.27012	39.3144	246.506	66.5312	180	32400	5832000	0	0	0	161.5	3546.82	3.54682	-227.358	38.66	108556	108.556	-1225.87	48405.2	48.4052	929.31	44.5902	60150.6	60.1506	-2155.18	2453.71	43.1699	1.15265	-0.011957	74.9	-1.12457	1.175	-0.0125014	4.77623	-0.265914	0.89629	-0.0534441	42.9706	-0.608636	1.09532
126	27	Female	0	1	4	Re	1	54.5559	2976.34	-6.20414	38.4914	-238.806	54.5559	0	0	0	-180	32400	-5832000	166.5	2950.87	2.95087	0.01	33.8311	91896.2	91.8962	0.01	36191.2	36.1912	0.01	39.3827	55705	55.705	0.01	2091.83	0.01	1.11361	0	68.3378	0.01	1.10685	0	4.49645	0.01	0.832909	0	31.51	0.01	0.976101
127	27	Female	0	2	4	Re	1	54.6147	2982.77	-6.14527	37.7643	-232.072	54.5559	21	441	9261	-159	25281	-4019679	166.5	2637.44	2.63744	-313.431	32.3202	88434.2	88.4342	-3461.96	32852.9	32.8529	-3338.34	37.1495	55581.4	55.5814	-123.613	2043.21	-48.6235	1.12466	0.01105	67.6879	-0.649892	1.09455	-0.012299	4.89035	0.393902	0.894346	0.061436	34.2165	2.70648	1.03197
128	27	Female	0	3	4	Re	1	54.8064	3003.74	-5.95359	35.4453	-211.027	54.5559	90	8100	729000	-90	8100	-729000	166.5	2752.97	2.75297	-197.901	32.3148	92253.6	92.2536	357.38	36706.1	36.7061	514.847	39.7882	55547.5	55.5475	-157.47	2067.62	-24.2143	1.08608	-0.027525	62.9341	-5.40371	1.02631	-0.0805411	4.39226	-0.104185	0.824236	-0.00867335	31.6907	0.180688	0.978383
129	27	Female	0	4	4	Re	1	55.0548	3031.03	-5.70524	32.5497	-185.704	54.5559	180	32400	5832000	0	0	0	166.5	2656.91	2.65691	-293.96	31.8201	92087.1	92.0871	190.94	36252	36.252	60.817	39.3671	55835.1	55.8351	130.12	2054.12	-37.7148	1.0732	-0.040413	63.0546	-5.28319	1.01064	-0.0962109	4.40474	-0.091706	0.83123	-0.0016792	31.5093	-0.000714	0.955768
130	28	Female	0	1	5	rE	2	62.9466	3962.28	2.1866	4.78124	10.4547	62.9466	0	0	0	-180	32400	-5832000	159.5	3117.62	3.11762	0.01	40.3101	88194.5	88.1945	0.01	36067.8	36.0678	0.01	40.8958	52126.7	52.1267	0.01	1849.59	0.01	1.00712	0	48.6446	0.01	0.889452	0	3.3191	0.01	0.755312	0	30.9865	0.01	0.852501
131	28	Female	0	2	5	rE	2	63.0055	3969.69	2.24548	5.04216	11.3221	62.9466	21	441	9261	-159	25281	-4019679	159.5	2746.09	2.74609	-371.535	36.6794	85041.6	85.0416	-3152.88	33174.7	33.1747	-2893.11	39.01	51866.9	51.8669	-259.756	1828.22	-21.3673	1.00436	-0.002768	48.3175	-0.327117	0.857597	-0.031855	3.01966	-0.299438	0.761226	0.0059141	30.4051	-0.581364	0.843427
132	28	Female	0	3	5	rE	2	63.1972	3993.88	2.43715	5.93971	14.476	62.9466	90	8100	729000	-90	8100	-729000	159.5	2377.82	2.37782	-739.8	34.0651	80024.2	80.0242	-8170.31	28692.9	28.6929	-7374.97	35.8552	51331.3	51.3313	-795.326	1840.09	-9.4933	1.0111	0.003975	46.3821	-2.26256	0.830765	-0.0586873	3.35977	0.0406704	0.741093	-0.0142184	30.5935	-0.392966	0.840999
133	28	Female	0	4	5	rE	2	63.4455	4025.33	2.68551	7.21196	19.3678	62.9466	180	32400	5832000	0	0	0	159.5	2137.89	2.13789	-979.728	30.3971	79440.1	79.4401	-8754.4	27334.4	27.3344	-8733.43	34.4088	52105.7	52.1057	-20.967	1819.22	-30.3704	1.00158	-0.005538	49.3068	0.66218	0.85527	-0.0341822	3.28347	-0.0356332	0.748897	-0.0064146	30.049	-0.93753	0.81776
134	28	Female	0	5	5	rE	2	63.9466	4089.17	3.1866	10.1544	32.3582	62.9466	360	129600	46656000	180	32400	5832000	159.5	2784.09	2.78409	-333.533	37.5612	83540.6	83.5406	-4653.91	32862.1	32.8621	-3205.69	39.3367	50678.5	50.6785	-1448.21	1789.12	-60.4644	1.00225	-0.004868	44.1994	-4.44521	0.806698	-0.0827545	3.31193	-0.0071659	0.758831	0.0035197	29.7474	-1.23909	0.837891
135	29	Female	0	1	5	Re	1	58.6462	3439.38	-2.11378	4.46806	-9.44449	58.6462	0	0	0	-180	32400	-5832000	158.5	2405.86	2.40586	0.01	34.4266	73875.4	73.8754	0.01	22654.9	22.6549	0.01	30.6664	51220.5	51.2205	0.01	2183.2	0.01	1.13852	0	67.794	0.01	1.05795	0	4.67725	0.01	0.92792	0	36.7446	0.01	1.04345
136	29	Female	0	2	5	Re	1	58.7051	3446.29	-2.05491	4.22264	-8.67714	58.6462	21	441	9261	-159	25281	-4019679	159.5	2061.17	2.06117	-344.689	31.8719	70613.7	70.6137	-3261.75	20212.5	20.2125	-2442.44	28.624	50401.2	50.4012	-819.314	2174.66	-8.5382	1.17527	0.036751	66.7068	-1.08725	1.03276	-0.0251865	4.35083	-0.326416	0.827265	-0.100655	37.7435	0.998912	1.05309
137	29	Female	0	3	5	Re	1	58.8968	3468.83	-1.86323	3.47163	-6.46845	58.6462	90	8100	729000	-90	8100	-729000	159.5	1966.98	1.96698	-438.874	29.3397	69378.2	69.3782	-4497.28	18116.9	18.1169	-4538.04	26.1132	51261.3	51.2613	40.769	2168.97	-14.2246	1.18078	0.042258	66.0386	-1.7554	1.0421	-0.0158472	4.27081	-0.406443	0.857433	-0.0704873	36.913	0.168369	1.0051
138	29	Female	0	4	5	Re	1	59.1451	3498.15	-1.61487	2.60782	-4.2113	58.6462	180	32400	5832000	0	0	0	159.5	2011.39	2.01139	-394.462	29.2223	71487.3	71.4873	-2388.11	20013.4	20.0134	-2641.51	27.9958	51473.9	51.4739	253.396	2115.37	-67.8282	1.1186	-0.019916	77.7839	9.9899	1.14018	0.0822324	4.15838	-0.518873	0.815332	-0.112588	38.2543	1.5097	1.04389
139	29	Female	0	5	5	Re	1	59.6462	3557.67	-1.11378	1.2405	-1.38165	58.6462	360	129600	46656000	180	32400	5832000	159.5	2769.97	2.76997	364.114	35.8159	76252.9	76.2529	2377.42	23733.7	23.7337	1078.77	31.125	52519.2	52.5192	1298.65	2115.01	-68.1855	1.13744	-0.001076	78.9445	11.1505	1.16026	0.102306	4.21358	-0.463666	0.847637	-0.0802838	39.258	2.5134	1.05977
140	30	Female	0	1	5	re	0	67.3669	4538.3	6.60692	43.6514	288.402	67.3669	0	0	0	-180	32400	-5832000	157.5	2312.56	2.31256	0.01	31.2963	71347.6	71.3476	0.01	24453.3	24.4533	0.01	34.2734	46894.4	46.8944	0.01	1505.06	0.01	0.892559	0	44.6756	0.01	0.771459	0	3.09625	0.01	0.587608	0	22.5135	0.01	0.71616
141	30	Female	0	2	5	re	0	67.4258	4546.24	6.66579	44.4328	296.18	67.3669	21	441	9261	-159	25281	-4019679	157.5	2153.19	2.15319	-159.371	31.3957	69292.8	69.2928	-2054.84	22452.3	22.4523	-2000.97	32.4021	46840.5	46.8405	-53.867	1413.83	-91.2348	0.885161	-0.007398	46.2539	1.57822	0.792417	0.0209583	3.01273	-0.0835211	0.58727	-0.00033794	24.4276	1.91411	0.721594
142	30	Female	0	3	5	re	0	67.6175	4572.12	6.85747	47.0249	322.472	67.3669	90	8100	729000	-90	8100	-729000	157.5	1861.65	1.86165	-450.915	26.9729	64714.9	64.7149	-6632.69	19875.3	19.8753	-4578.01	30.712	44839.7	44.8397	-2054.68	1461.6	-43.4615	0.892316	-0.000243	45.0412	0.365596	0.768221	-0.00323824	3.10401	0.0077643	0.599258	0.0116496	24.4275	1.91398	0.715704
143	30	Female	0	4	5	re	0	67.8658	4605.77	7.10583	50.4928	358.793	67.3669	180	32400	5832000	0	0	0	157.5	1870.52	1.87052	-442.049	29.1146	64935	64.935	-6412.64	19926.3	19.9263	-4526.93	30.6866	45008.7	45.0087	-1885.71	1449.91	-55.1555	0.891851	-0.000708	45.7267	1.05102	0.787568	0.0161091	2.97515	-0.121096	0.554171	-0.0334376	23.8512	1.33767	0.720434
144	30	Female	0	5	5	re	0	68.3669	4674.04	7.60692	57.8653	440.177	67.3669	360	129600	46656000	180	32400	5832000	157.5	1844.96	1.84496	-467.602	27.3852	66506.6	66.5066	-4841.06	22129.5	22.1295	-2323.74	33.2742	44377.1	44.3771	-2517.31	1473.39	-31.6744	0.873775	-0.018784	46.4527	1.77705	0.782947	0.0114877	3.43032	0.33407	0.578917	-0.0086914	23.0936	0.580109	0.705818
145	31	Female	0	1	3	rE	2	68.4121	4680.22	7.6521	58.5547	448.066	68.4121	0	0	0	-180	32400	-5832000	158.5	2671.12	2.67112	0.01	35.4703	75137.4	75.1374	0.01	27627.9	27.6279	0.01	36.7698	47509.5	47.5095	0.01	1551.33	0.01	0.916558	0	44.6141	0.01	0.770396	0	2.92551	0.01	0.655365	0	29.1201	0.01	0.829513
146	31	Female	0	2	3	rE	2	68.471	4688.27	7.71097	59.4591	458.488	68.4121	21	441	9261	-159	25281	-4019679	158.5	2460.8	2.4608	-210.326	32.6596	74443.2	74.4432	-694.14	26159.1	26.1591	-1468.79	35.1396	48284.2	48.2842	774.64	1637.48	86.1502	0.908052	-0.008506	44.7697	0.155575	0.769363	-0.00103347	3.03763	0.112126	0.652857	-0.00250835	22.7527	-6.36737	0.760317
147	31	Female	0	3	3	rE	2	68.6627	4714.56	7.90265	62.4519	493.535	68.4121	90	8100	729000	-90	8100	-729000	158.5	2292.69	2.29269	-378.431	31.1256	72683.1	72.6831	-2454.29	23372.6	23.3726	-4255.29	32.1568	49310.5	49.3105	1800.99	1515.21	-36.1209	0.95597	0.039412	47.5689	2.9548	0.799201	0.0288043	2.88323	-0.0422771	0.594276	-0.0610894	27.2707	-1.84941	0.799006
148	32	Female	0	1	5	Re	1	67.0082	4490.1	6.24821	39.0402	243.931	67.0082	0	0	0	-180	32400	-5832000	161	2694.02	2.69402	0.01	36.1773	99680.6	99.6806	0.01	39006.1	39.0061	0.01	39.1311	60674.4	60.6745	0.01	2894.86	0.01	1.3444	0	94.2799	0.01	1.446	0	5.91329	0.01	1.15716	0	40.251	0.01	1.21982
149	32	Female	0	2	5	Re	1	67.0671	4497.99	6.30709	39.7793	250.892	67.0082	21	441	9261	-159	25281	-4019679	161	2467.65	2.46765	-226.363	33.0939	98193.4	98.1934	-1487.23	35138.2	35.1382	-3867.93	35.7847	63055.2	63.0552	2380.7	2823.61	-71.2517	1.35821	0.013804	99.5247	5.24476	1.46186	0.0158672	6.14214	0.228848	1.19266	0.0355015	42.9434	2.69246	1.2373
150	32	Female	0	3	5	Re	1	67.2588	4523.74	6.49876	42.2339	274.468	67.0082	90	8100	729000	-90	8100	-729000	161	2145.19	2.14519	-548.83	31.6833	89653.8	89.6538	-10026.8	31146.2	31.1462	-7859.95	34.7405	58507.6	58.5076	-2166.81	2821.05	-73.8111	1.36607	0.021668	91.3781	-2.90181	1.38703	-0.0589718	6.34158	0.42829	1.11514	-0.0420216	43.7063	3.45534	1.22014
151	32	Female	0	4	5	Re	1	67.5071	4557.21	6.74712	45.5236	307.153	67.0082	180	32400	5832000	0	0	0	161	2123.68	2.12368	-570.334	29.7316	92966.1	92.9661	-6714.51	32232.3	32.2323	-6773.87	34.671	60733.8	60.7338	59.362	2783.21	-111.651	1.36659	0.022187	90.2329	-4.04706	1.38054	-0.0654587	6.09696	0.183662	1.08733	-0.069831	40.4344	0.183372	1.18469
152	32	Female	0	5	5	Re	1	68.0082	4625.12	7.24821	52.5366	380.797	67.0082	360	129600	46656000	180	32400	5832000	161	2635.73	2.63573	-58.2832	35.3657	101332	101.332	1651.01	39521.8	39.5218	515.682	39.0025	61809.8	61.8098	1135.33	2769.34	-125.515	1.31682	-0.027577	92.1209	-2.159	1.42822	-0.0177796	5.83208	-0.0812169	1.09239	-0.0647743	40.6742	0.423192	1.18413
153	33	Female	0	1	5	Re	1	68.4094	4679.84	7.64936	58.5128	447.586	68.4094	0	0	0	-180	32400	-5832000	160.5	2725.9	2.7259	0.01	43.6098	78328.4	78.3284	0.01	30146.1	30.1461	0.01	38.4868	48182.3	48.1823	0.01	1950.87	0.01	1.05546	0	66.7793	0.01	1.07223	0	3.36863	0.01	0.633326	0	24.794	0.01	0.787208
154	33	Female	0	2	5	Re	1	68.4682	4687.9	7.70824	59.4169	458	68.4094	21	441	9261	-159	25281	-4019679	160.5	2307.76	2.30776	-418.14	38.7882	76037.7	76.0377	-2290.78	27081.3	27.0813	-3064.79	35.6156	48956.4	48.9564	774.019	1923.67	-27.2068	1.0504	-0.005055	67.9134	1.13407	1.06396	-0.00827045	3.42654	0.0579114	0.637069	0.0037431	25.1728	0.378807	0.790749
155	33	Female	0	3	5	Re	1	68.6599	4714.18	7.89991	62.4086	493.023	68.4094	90	8100	729000	-90	8100	-729000	160.5	2191.91	2.19191	-533.988	40.4512	70999.5	70.9995	-7328.96	24637.5	24.6375	-5508.59	34.701	46362	46.362	-1820.36	1995.47	44.5964	1.07521	0.019757	68.9657	2.18641	1.09139	0.0191591	3.41352	0.044895	0.639377	0.00605046	25.2334	0.439366	0.785537
156	33	Female	0	4	5	Re	1	68.9083	4748.35	8.14827	66.3943	540.999	68.4094	180	32400	5832000	0	0	0	160.5	2052.62	2.05262	-673.278	37.2365	70087.5	70.0875	-8240.94	23274.2	23.2742	-6871.88	33.2074	46813.3	46.8133	-1369.06	1927.78	-23.0967	1.07327	0.017815	71.3505	4.57118	1.10912	0.0368889	3.34408	-0.024544	0.620592	-0.0127343	25.0083	0.214308	0.777088
157	33	Female	0	5	5	Re	1	69.4094	4817.66	8.64936	74.8115	647.072	68.4094	360	129600	46656000	180	32400	5832000	160.5	2183.18	2.18318	-542.717	38.5486	69331.3	69.3313	-8997.14	23840.2	23.8402	-6305.86	34.386	45491.1	45.4911	-2691.28	1979.59	28.713	1.08117	0.025713	69.6235	2.84421	1.08076	0.00853157	3.28747	-0.081156	0.631043	-0.00228316	24.0944	-0.69956	0.758058
158	34	Female	0	1	5	re	0	57.8631	3348.14	-2.89691	8.39209	-24.3112	57.8631	0	0	0	-180	32400	-5832000	167	4021.74	4.02174	0.01	44.6561	95313.6	95.3136	0.01	42890.9	42.8909	0.01	44.9998	52422.7	52.4227	0.01	2153.93	0.01	1.13686	0	61.8505	0.01	1.0794	0	3.935	0.01	0.916198	0	31.4987	0.01	1.00964
159	34	Female	0	2	5	re	0	57.922	3354.95	-2.83804	8.05447	-22.8589	57.8631	21	441	9261	-159	25281	-4019679	167	3825.22	3.82522	-196.525	44.2486	94435.1	94.4351	-878.53	40978.1	40.9781	-1912.79	43.3929	53457	53.457	1034.26	2167.54	13.604	1.11495	-0.021909	63.0665	1.21604	1.07018	-0.00922122	3.9661	0.031101	0.910789	-0.00540857	30.5547	-0.943959	1.00173
160	34	Female	0	3	5	re	0	58.1136	3377.19	-2.64636	7.00324	-18.5331	57.8631	90	8100	729000	-90	8100	-729000	167	3519.21	3.51921	-502.53	43.2431	88629.6	88.6296	-6684.07	37849.7	37.8497	-5041.24	42.7054	50779.9	50.7799	-1642.82	2233.35	79.4182	1.12657	-0.010284	66.7124	4.86193	1.08474	0.00533956	4.0204	0.0854013	0.936082	0.0198843	29.8703	-1.6284	0.952589
161	34	Female	0	4	5	re	0	58.3642	3406.38	-2.39582	5.73993	-13.7518	57.8631	180	32400	5832000	0	0	0	167	2993.83	2.99383	-1027.92	38.8399	84435.6	84.4356	-10878	33214.9	33.2149	-9675.98	39.3376	51220.7	51.2207	-1202.04	2164.3	10.3698	1.13569	-0.001163	64.3034	2.45287	1.08308	0.00368001	3.97456	0.0395596	0.934057	0.0178595	29.4763	-2.02236	0.951184
162	34	Female	0	5	5	re	0	58.8631	3464.86	-1.89691	3.59827	-6.8256	57.8631	360	129600	46656000	180	32400	5832000	167	2530.16	2.53016	-1491.58	35.3142	78585.4	78.5854	-16728.2	28964.6	28.9646	-13926.3	36.8574	49620.9	49.6209	-2801.86	2151.81	-2.1253	1.12447	-0.012387	61.58	-0.270449	1.0409	-0.0385081	3.8639	-0.0711002	0.908051	-0.00814657	29.4089	-2.0898	0.904881
163	35	Male	1	1	5	Re	1	60.4044	3648.7	-0.355564	0.126426	-0.0449525	60.4044	0	0	0	-180	32400	-5832000	166	2918.76	2.91876	0.01	26.1371	101210	101.21	0.01	23632.6	23.6326	0.01	23.35	77577.6	77.5776	0.01	2994.47	0.01	1.22408	0	87.8016	0.01	1.1284	0	4.87129	0.01	0.807205	0	53.8829	0.01	1.04831
164	35	Male	1	2	5	Re	1	60.4633	3655.81	-0.296692	0.0880263	-0.0261167	60.4044	21	441	9261	-159	25281	-4019679	183	2229.34	2.22934	-689.418	21.2301	97302.9	97.3029	-3907.32	20133.7	20.1337	-3498.9	20.6918	77169.2	77.1692	-408.43	2970.78	-23.6867	1.24788	0.023804	89.7274	1.92579	1.13664	0.00824276	5.17261	0.30132	0.797977	-0.00922746	53.1225	-0.760372	1.05431
165	35	Male	1	3	5	Re	1	60.655	3679.03	-0.105016	0.0110285	-0.00115817	60.4044	90	8100	729000	-90	8100	-729000	183	1943.4	1.9434	-975.36	20.2296	93868.4	93.8684	-7341.85	17760.8	17.7608	-5871.81	18.9209	76107.6	76.1076	-1470.04	3045.94	51.466	1.24512	0.021038	91.0349	3.23332	1.15525	0.026855	5.20118	0.329885	0.785517	-0.0216877	53.0041	-0.878807	1.05342
166	35	Male	1	4	5	Re	1	60.9055	3709.48	0.145531	0.0211793	0.00308225	60.4044	180	32400	5832000	0	0	0	183	1782.97	1.78297	-1135.79	17.8188	94795.1	94.7951	-6415.14	17172.8	17.1728	-6459.78	18.1157	77622.3	77.6223	44.65	2994.6	0.1269	1.2307	0.006617	90.6339	2.83227	1.15412	0.02572	4.96631	0.095023	0.7967	-0.0105046	52.7336	-1.14932	1.03395
167	35	Male	1	5	5	Re	1	61.4044	3770.5	0.644436	0.415298	0.267633	60.4044	360	129600	46656000	180	32400	5832000	183	1761.42	1.76142	-1157.33	17.5749	92493.2	92.4932	-8717	17231.5	17.2315	-6401.05	18.6301	75261.7	75.2617	-2315.93	3028.64	34.1733	1.25242	0.028344	89.1727	1.3711	1.1422	0.0138044	5.17052	0.299226	0.800108	-0.00709623	52.3903	-1.49256	1.02782
168	36	Male	1	1	5	Re	1	68.2081	4652.35	7.44811	55.4743	413.178	68.2081	0	0	0	-180	32400	-5832000	166	2560.12	2.56012	0.01	33.0654	80134	80.134	0.01	25776.7	25.7767	0.01	32.1671	54357.2	54.3572	0.01	2222.31	0.01	1.06291	0	64.5728	0.01	0.985835	0	4.07554	0.01	0.829825	0	39.4267	0.01	0.957433
169	36	Male	1	2	5	Re	1	68.267	4660.38	7.50698	56.3547	423.053	68.2081	21	441	9261	-159	25281	-4019679	166	2154.18	2.15418	-405.938	29.4761	77460.5	77.4605	-2673.5	23412.6	23.4126	-2364.11	30.2253	54047.8	54.0478	-309.396	2241.14	18.8336	1.08567	0.022766	65.5668	0.994031	0.986106	0.000271386	4.03339	-0.042147	0.801767	-0.0280578	39.4243	-0.002423	0.96272
170	36	Male	1	3	5	Re	1	68.4587	4686.59	7.69865	59.2693	456.293	68.2081	90	8100	729000	-90	8100	-729000	166	1861.19	1.86119	-698.927	26.7663	74771	74.771	-5362.97	21778.4	21.7784	-3998.36	29.1268	52992.6	52.9926	-1364.61	2212.26	-10.0522	1.08984	0.026937	65.9584	1.38561	0.987984	0.00214864	4.00837	-0.0671643	0.779841	-0.0499838	38.4394	-0.987288	0.946019
171	36	Male	1	4	5	Re	1	68.7092	4720.95	7.9492	63.1898	502.308	68.2081	180	32400	5832000	0	0	0	166	1874.9	1.8749	-685.215	26.0613	76193.1	76.1931	-3940.88	21383.8	21.3838	-4392.99	28.0652	54809.3	54.8093	452.104	2187.34	-34.9657	1.07048	0.007573	63.9436	-0.629225	0.972961	-0.0128744	4.32061	0.245075	0.840588	0.0107633	39.1207	-0.305992	0.958798
172	36	Male	1	5	5	Re	1	69.2081	4789.76	8.44811	71.3705	602.945	68.2081	360	129600	46656000	180	32400	5832000	166	2104.82	2.10482	-455.293	27.9826	77134.7	77.1347	-2999.3	23178	23.178	-2598.79	30.0487	53956.7	53.9567	-400.517	2275.43	53.12	1.10038	0.037478	65.3066	0.733839	0.98754	0.00170506	3.89236	-0.183175	0.784587	-0.0452377	37.8259	-1.60081	0.924137
173	37	Male	1	1	5	rE	2	63.052	3975.56	2.29203	5.25338	12.0409	63.052	0	0	0	-180	32400	-5832000	174	3139.31	3.13931	0.01	32.1666	95911.5	95.9115	0.01	27944.2	27.9442	0.01	29.1354	67967.3	67.9673	0.01	2652.05	0.01	1.27037	0	71.4629	0.01	1.1126	0	4.54756	0.01	0.796883	0	49.4336	0.01	1.10641
174	37	Male	1	2	5	rE	2	63.1109	3982.99	2.3509	5.52672	12.9928	63.052	21	441	9261	-159	25281	-4019679	174	2599.87	2.59987	-539.432	28.3522	91727.3	91.7273	-4184.21	24281	24.281	-3663.2	26.4708	67446.3	67.4463	-521.025	2739.64	87.5896	1.28268	0.012314	75.1494	3.68652	1.12129	0.00868893	4.89574	0.348181	0.802007	0.00512405	49.6766	0.242977	1.1236
175	37	Male	1	3	5	rE	2	63.3026	4007.22	2.54257	6.46468	16.4369	63.052	90	8100	729000	-90	8100	-729000	174	2186.73	2.18673	-952.575	25.6528	86610.1	86.6101	-9301.35	22028.8	22.0288	-5915.42	25.4344	64581.4	64.5814	-3385.94	2715.79	63.7396	1.28821	0.017843	76.272	4.80915	1.13736	0.0247607	4.37172	-0.175835	0.767408	-0.0294752	48.3382	-1.09544	1.10476
176	37	Male	1	4	5	rE	2	63.5531	4039	2.79312	7.80153	21.7906	63.052	180	32400	5832000	0	0	0	174	1865.1	1.8651	-1274.21	22.7687	82951.1	82.9511	-12960.4	18973.5	18.9735	-8970.67	22.8731	63977.6	63.9776	-3989.78	2631.35	-20.7019	1.2725	0.002137	75.1913	3.72842	1.12191	0.00931417	4.6811	0.133541	0.784738	-0.0121448	49.992	0.558361	1.11198
177	37	Male	1	5	5	rE	2	64.052	4102.66	3.29203	10.8374	35.6771	63.052	360	129600	46656000	180	32400	5832000	174	2026.44	2.02644	-1112.87	23.5628	85212.1	85.2121	-10699.4	19980.9	19.9809	-7963.24	23.4485	65231.2	65.2312	-2736.15	2724.08	72.0368	1.30611	0.035744	74.9105	3.44763	1.10307	-0.00952393	4.54052	-0.007035	0.764997	-0.031886	51.586	2.15235	1.12164
178	38	Female	0	1	5	re	0	60.8357	3700.98	0.0757065	0.00573147	0.000433909	60.8357	0	0	0	-180	32400	-5832000	161	2163.47	2.16347	0.01	36.0319	75514.7	75.5147	0.01	26467.9	26.4679	0.01	35.0499	49046.9	49.0469	0.01	2069.21	0.01	1.13749	0	62.1756	0.01	1.07606	0	3.7116	0.01	0.787609	0	30.8029	0.01	0.967305
179	38	Female	0	2	5	re	0	60.8946	3708.15	0.134578	0.0181113	0.00243739	60.8357	21	441	9261	-159	25281	-4019679	161	1943.05	1.94305	-220.415	34.6755	72674.9	72.6749	-2839.79	24219.8	24.2198	-2248.02	33.3263	48455.1	48.4551	-591.766	2106.78	37.5686	1.11453	-0.02296	62.4204	0.244724	1.0703	-0.00576737	3.45001	-0.26159	0.762671	-0.0249387	32.3323	1.52935	0.958758
180	38	Female	0	3	5	re	0	61.0863	3731.53	0.326254	0.106442	0.0347271	60.8357	90	8100	729000	-90	8100	-729000	161	1897.04	1.89704	-266.431	35.8701	70759.8	70.7598	-4754.89	22822.6	22.8226	-3645.29	32.2536	47937.3	47.9373	-1109.6	2126.8	57.5832	1.13079	-0.006694	65.2512	3.07556	1.09352	0.0174588	3.81666	0.105056	0.829144	0.0415349	32.2328	1.42984	0.956371
181	38	Female	0	4	5	re	0	61.3368	3762.2	0.576802	0.3327	0.191902	60.8357	180	32400	5832000	0	0	0	161	1842.1	1.8421	-321.363	33.5913	70702.8	70.7027	-4811.98	22865.9	22.8659	-3602	32.3408	47836.9	47.8369	-1209.98	2105.87	36.6584	1.1364	-0.001094	64.5579	2.38229	1.09829	0.0222219	3.93492	0.223325	0.816061	0.0284519	31.864	1.06108	0.961021
182	38	Female	0	5	5	re	0	61.8357	3823.65	1.07571	1.15714	1.24475	60.8357	360	129600	46656000	180	32400	5832000	161	1744.64	1.74464	-418.827	31.8166	69214.3	69.2143	-6300.4	21919.7	21.9197	-4548.18	31.6693	47294.6	47.2946	-1752.22	2108.44	39.2256	1.12672	-0.010769	55.061	-7.11465	0.993692	-0.0823733	2.73306	-0.978535	0.772197	-0.0154125	31.9341	1.13119	0.946114
183	39	Female	0	1	5	rE	2	53.7207	2885.91	-7.0393	49.5517	-348.809	53.7207	0	0	0	-180	32400	-5832000	161	2736.52	2.73652	0.01	37.642	97691.4	97.6914	0.01	39768.9	39.7689	0.01	40.7088	57922.4	57.9224	0.01	2271.86	0.01	1.15965	0	65.5969	0.01	1.11844	0	4.6939	0.01	0.993958	0	35.7346	0.01	1.11764
184	39	Female	0	2	5	rE	2	53.7796	2892.24	-6.98043	48.7264	-340.131	53.7207	21	441	9261	-159	25281	-4019679	161	2415.27	2.41527	-321.254	34.8228	93327.8	93.3278	-4363.59	36251.7	36.2517	-3517.28	38.8434	57076.1	57.0761	-846.316	2259.61	-12.2468	1.16634	0.006698	67.1328	1.53591	1.14306	0.0246283	4.93553	0.241629	1.04293	0.0489705	36.2863	0.551678	1.12892
185	39	Female	0	3	5	rE	2	53.9712	2912.9	-6.78875	46.0871	-312.874	53.7207	90	8100	729000	-90	8100	-729000	161	2344.07	2.34407	-392.446	35.7609	89685.2	89.6852	-8006.11	34225.8	34.2258	-5543.17	38.1621	55459.5	55.4595	-2462.94	2291.73	19.8691	1.18972	0.030075	67.5059	1.90898	1.13492	0.0164873	4.95119	0.257288	0.998015	0.0040562	35.5666	-0.167968	1.10825
186	39	Female	0	4	5	rE	2	54.2218	2940	-6.5382	42.7481	-279.496	53.7207	180	32400	5832000	0	0	0	161	2572.22	2.57222	-164.3	36.8508	95498	95.498	-2193.36	36804.5	36.8045	-2964.47	38.5395	58693.5	58.6935	771.12	2222.71	-49.155	1.14147	-0.018178	65.4476	-0.14932	1.12781	0.0093764	4.95585	0.261951	1.00703	0.0130685	36.3808	0.646161	1.11667
187	39	Female	0	5	5	rE	2	54.7207	2994.36	-6.0393	36.4731	-220.272	53.7207	360	129600	46656000	180	32400	5832000	161	2794.24	2.79424	57.7229	37.1626	100436	100.436	2744.88	42181.2	42.1812	2412.22	41.998	58255.1	58.2551	332.66	2261.04	-10.8226	1.14008	-0.019563	77.4668	11.8699	1.14714	0.0286989	4.81758	0.123684	0.997059	0.00310095	36.4599	0.725318	1.11366
188	40	Female	0	1	4	rE	2	59.4989	3540.12	-1.2611	1.59036	-2.0056	59.4989	0	0	0	-180	32400	-5832000	166.5	2647.4	2.6474	0.01	31.7546	98889.6	98.8896	0.01	42404.9	42.4049	0.01	42.8811	56484.6	56.4846	0.01	2153.04	0.01	1.07448	0	76.0083	0.01	1.1375	0	4.18277	0.01	0.846517	0	39.8633	0.01	0.982987
189	40	Female	0	2	4	rE	2	59.5578	3547.13	-1.20222	1.44534	-1.73762	59.4989	21	441	9261	-159	25281	-4019679	166.5	2384.93	2.38493	-262.469	31.7005	93949.5	93.9495	-4940.12	38959.4	38.9594	-3445.57	41.4684	54990.1	54.9901	-1494.55	2168.1	15.0662	1.09804	0.023555	75.1012	-0.907101	1.13531	-0.00219152	4.40063	0.217861	0.888819	0.0423027	40.0811	0.217804	0.97876
190	40	Female	0	3	4	rE	2	59.7495	3570	-1.01055	1.02121	-1.03198	59.4989	90	8100	729000	-90	8100	-729000	166.5	2087.53	2.08753	-559.865	28.2784	90141.5	90.1415	-8748.12	36395.3	36.3953	-6009.69	40.3757	53746.2	53.7462	-2738.43	2210.54	57.5066	1.09134	0.016853	76.8629	0.854655	1.13735	-0.000145763	3.40313	-0.779632	0.838971	-0.00754524	38.5305	-1.3328	0.979168
191	40	Female	0	4	4	rE	2	60	3600	-0.76	0.5776	-0.438976	59.4989	180	32400	5832000	0	0	0	166.5	2386.87	2.38687	-260.522	30.685	94589	94.589	-4300.6	40107.6	40.1076	-2297.36	42.402	54481.4	54.4814	-2003.24	2182.29	29.2507	1.09275	0.018264	80.1835	4.17526	1.17038	0.0328836	3.99491	-0.187854	0.802043	-0.0444733	38.8715	-0.991773	0.985594
192	41	Male	1	1	5	Re	1	66.4619	4417.19	5.70194	32.5121	185.382	66.4619	0	0	0	-180	32400	-5832000	173.5	3880.42	3.88042	0.01	38.7931	103335	103.335	0.01	30797.1	30.7971	0.01	29.8031	72538.1	72.5381	0.01	2244.4	0.01	1.07023	0	63.1593	0.01	0.911118	0	4.38507	0.01	0.711399	0	44.0456	0.01	0.881647
193	41	Male	1	2	5	Re	1	66.5235	4425.38	5.76355	33.2185	191.456	66.4619	21	441	9261	-159	25281	-4019679	173.5	3052.33	3.05233	-828.099	34.3508	98071.2	98.0712	-5264	27246.3	27.2463	-3550.81	27.7822	70824.9	70.8249	-1713.19	2288.6	44.2017	1.0735	0.003263	65.5443	2.38495	0.930489	0.0193707	4.10324	-0.281836	0.675482	-0.0359175	46.5239	2.47835	0.902518
194	41	Male	1	3	5	Re	1	66.7125	4450.56	5.95249	35.4321	210.909	66.4619	90	8100	729000	-90	8100	-729000	173.5	2886.26	2.88626	-994.165	33.7076	95943.9	95.9439	-7391.28	25422.1	25.4221	-5375.03	26.4968	70521.8	70.5218	-2016.25	2271.98	27.5752	1.08523	0.014991	68.5515	5.39223	0.951699	0.040581	4.03578	-0.349297	0.688024	-0.0233756	44.8651	0.819463	0.874385
195	41	Male	1	4	5	Re	1	66.963	4484.05	6.20303	38.4776	238.678	66.4619	180	32400	5832000	0	0	0	173.5	3259.68	3.25968	-620.743	33.7124	101381	101.381	-1954.62	27369	27.369	-3428.19	26.9963	74011.6	74.0116	1473.56	2265.21	20.8079	1.07107	0.000833	62.5228	-0.636494	0.899083	-0.0120353	4.03996	-0.345113	0.692257	-0.0191425	44.1975	0.151903	0.865399
196	41	Male	1	5	5	Re	1	67.4619	4551.11	6.70194	44.916	301.024	66.4619	360	129600	46656000	180	32400	5832000	173.5	3237.39	3.23739	-643.036	34.0481	100705	100.705	-2630.53	27299.7	27.2997	-3497.4	27.1087	73404.9	73.4049	866.875	2268.23	23.8274	1.07794	0.007703	61.4602	-1.69914	0.892659	-0.0184589	4.00521	-0.379868	0.687473	-0.0239267	45.5155	1.46989	0.895214
197	42	Male	1	1	5	Re	1	62.8494	3950.05	2.0894	4.36558	9.12144	62.8494	0	0	0	-180	32400	-5832000	168.5	4411.8	4.4118	0.01	37.307	107616	107.616	0.01	28233.9	28.2339	0.01	26.2357	79382.5	79.3825	0.01	2380.03	0.01	1.11205	0	58.5098	0.01	0.894363	0	4.54495	0.01	0.734965	0	44.1221	0.01	0.932346
198	42	Male	1	2	5	Re	1	62.911	3957.79	2.15101	4.62683	9.95236	62.8494	21	441	9261	-159	25281	-4019679	168.5	3328.82	3.32882	-1082.98	31.7178	102677	102.677	-4939.5	24304.3	24.3043	-3929.55	23.6707	78372.5	78.3725	-1009.95	2454.46	74.4326	1.12236	0.010307	61.9317	3.42191	0.921457	0.0270937	4.70908	0.164126	0.760284	0.0253186	44.8516	0.729534	0.95156
199	42	Male	1	3	5	Re	1	63.0999	3981.6	2.33995	5.47534	12.812	62.8494	90	8100	729000	-90	8100	-729000	168.5	2803.79	2.80379	-1608.01	29.053	96210	96.21	-11406.4	20832	20.832	-7401.89	21.6526	75378	75.378	-4004.47	2415.44	35.4148	1.13048	0.018427	67.4575	8.94768	0.960924	0.0665603	4.75345	0.208498	0.752945	0.0179796	45.872	1.74998	0.938756
200	42	Male	1	4	5	Re	1	63.3505	4013.28	2.59049	6.71065	17.3839	62.8494	180	32400	5832000	0	0	0	168.5	2656.47	2.65647	-1755.33	27.5766	96806.6	96.8066	-10809.7	19551.8	19.5518	-8682.08	20.1968	77254.8	77.2548	-2127.66	2447.98	67.9556	1.1058	-0.006253	64.9356	6.42579	0.939317	0.0449535	5.03969	0.494744	0.757715	0.0227502	44.8196	0.697497	0.932394
201	42	Male	1	5	5	Re	1	63.8494	4076.75	3.0894	9.54438	29.4864	62.8494	360	129600	46656000	180	32400	5832000	168.5	3406.09	3.40609	-1005.71	31.8275	100995	100.995	-6621.04	22948.2	22.9482	-5285.69	22.722	78047.1	78.0471	-1335.35	2451.01	70.9794	1.13702	0.024971	65.8247	7.3149	0.96729	0.0729266	4.93653	0.391583	0.747794	0.0128289	45.2389	1.11679	0.944045
202	43	Female	0	1	5	rE	2	61.8111	3820.61	1.05106	1.10473	1.16114	61.8111	0	0	0	-180	32400	-5832000	160.5	4218.62	4.21862	0.01	43.5242	102473	102.473	0.01	40351.8	40.3518	0.01	39.3781	62120.9	62.1209	0.01	2622.48	0.01	1.29345	0	89.6995	0.01	1.34905	0	5.04985	0.01	0.887996	0	38.3452	0.01	1.1496
203	43	Female	0	2	5	rE	2	61.8727	3828.23	1.11267	1.23804	1.37753	61.8111	21	441	9261	-159	25281	-4019679	160.5	3736.48	3.73648	-482.139	41.6075	99211	99.211	-3261.75	37955.1	37.9551	-2396.66	38.257	61255.9	61.2559	-865.085	2649.32	26.8409	1.31309	0.019641	91.8079	2.10844	1.35189	0.0028385	4.99292	-0.0569303	0.911447	0.0234512	39.991	1.64581	1.15754
204	43	Female	0	3	5	rE	2	62.0616	3851.64	1.30161	1.69419	2.20517	61.8111	90	8100	729000	-90	8100	-729000	160.5	3348.95	3.34895	-869.663	41.5573	90796.2	90.7962	-11676.5	33790.7	33.7907	-6561.04	37.216	57005.5	57.0055	-5115.48	2619.41	-3.0659	1.32501	0.031567	95.4613	5.76177	1.39094	0.0418875	4.74887	-0.300981	0.884555	-0.00344066	38.9518	0.606628	1.12584
205	43	Female	0	4	5	rE	2	62.3122	3882.8	1.55216	2.40919	3.73945	61.8111	180	32400	5832000	0	0	0	160.5	3178.54	3.17854	-1040.07	37.8339	90145.4	90.1454	-12327.3	30558.9	30.5589	-9792.9	33.8995	59586.6	59.5866	-2534.36	2560.06	-62.4199	1.27913	-0.014321	93.5641	3.86459	1.3729	0.0238462	4.70743	-0.342423	0.875215	-0.0127807	38.8002	0.455013	1.13384
206	43	Female	0	5	5	rE	2	62.8111	3945.23	2.05106	4.20686	8.62853	61.8111	360	129600	46656000	180	32400	5832000	160.5	3387.05	3.38705	-831.568	39.2962	91695.2	91.6952	-10777.5	33436.5	33.4365	-6915.3	36.4648	58258.7	58.2587	-3862.22	2514.19	-108.282	1.28076	-0.012689	91.7112	2.01173	1.32914	-0.0199191	4.79118	-0.258673	0.881015	-0.00698066	38.9597	0.614589	1.12736
207	44	Female	0	1	5	re	0	65.0835	4235.86	4.32352	18.6928	80.8186	65.0835	0	0	0	-180	32400	-5832000	158	3485.88	3.48588	0.01	41.2985	92530.8	92.5308	0.01	35996.4	35.9964	0.01	38.9021	56534.3	56.5343	0.01	1918.54	0.01	1.05306	0	63.151	0.01	1.10615	0	4.02284	0.01	0.80765	0	34.4003	0.01	1.01025
208	44	Female	0	2	5	re	0	65.1451	4243.89	4.38513	19.2293	84.323	65.0835	21	441	9261	-159	25281	-4019679	158	3077.29	3.07729	-408.587	37.7686	90044	90.044	-2486.79	32972.3	32.9723	-3024.15	36.618	57071.7	57.0717	537.352	1951.62	33.0775	1.05949	0.006427	62.4207	-0.730303	1.10772	0.00156625	3.96678	-0.0560632	0.773244	-0.0344066	33.4097	-0.990597	0.992756
209	44	Female	0	3	5	re	0	65.3341	4268.54	4.57406	20.9221	95.6988	65.0835	90	8100	729000	-90	8100	-729000	158	3306.92	3.30692	-178.963	42.1002	89173.4	89.1735	-3357.32	34216.6	34.2166	-1779.85	38.3708	54956.9	54.9569	-1577.47	1895.82	-22.7154	1.05479	0.001727	67.6412	4.4902	1.15704	0.0508848	4.47132	0.448484	0.810348	0.00269746	33.8925	-0.507865	1.00413
210	44	Female	0	4	5	re	0	65.5846	4301.34	4.82461	23.2769	112.302	65.0835	180	32400	5832000	0	0	0	158	3088.39	3.08839	-397.494	37.3836	89309.8	89.3098	-3220.97	32162	32.162	-3834.43	36.0117	57147.8	57.1478	613.462	1893.4	-25.1396	1.06753	0.014471	67.5705	4.4195	1.17329	0.0671363	4.37063	0.347793	0.806633	-0.00101687	34.0326	-0.367735	1.0074
211	44	Female	0	5	5	re	0	66.0835	4367.03	5.32352	28.3398	150.867	65.0835	360	129600	46656000	180	32400	5832000	158	3299.74	3.29974	-186.139	40.26	89153	89.153	-3377.77	34132.2	34.1322	-1864.27	38.2849	55020.8	55.0208	-1513.51	1959.83	41.2897	1.06692	0.013863	66.4276	3.27666	1.18092	0.0747697	4.2447	0.221862	0.777684	-0.0299663	34.0702	-0.330189	1.02265
212	45	Female	0	1	5	Re	1	65.2725	4260.49	4.51245	20.3622	91.8836	65.2725	0	0	0	-180	32400	-5832000	155	2496.24	2.49624	0.01	39.2191	76026.3	76.0263	0.01	29278.8	29.2788	0.01	38.5114	46747.5	46.7475	0.01	1748.37	0.01	1.00594	0	49.17	0.01	0.861414	0	3.56529	0.01	0.739403	0	27.0004	0.01	0.858345
213	45	Female	0	2	5	Re	1	65.3341	4268.54	4.57406	20.9221	95.6988	65.2725	21	441	9261	-159	25281	-4019679	155	2144.02	2.14402	-352.222	36.779	73724.2	73.7242	-2302.06	27335.1	27.3351	-1943.76	37.0775	46389.2	46.3892	-358.305	1773.57	25.2073	1.04154	0.035595	50.9093	1.73931	0.86668	0.00526637	3.41952	-0.14577	0.739674	0.00027078	27.4476	0.447231	0.84869
214	45	Female	0	3	5	Re	1	65.523	4293.26	4.763	22.6862	108.054	65.2725	90	8100	729000	-90	8100	-729000	155	2105.19	2.10519	-391.054	36.4888	72195.9	72.1959	-3830.37	26456.4	26.4564	-2822.42	36.6453	45739.5	45.7395	-1007.95	1755.65	7.2806	1.02223	0.016284	47.5296	-1.64039	0.828322	-0.0330917	3.65417	0.0888832	0.735101	-0.00430165	27.2478	0.247409	0.853797
215	45	Female	0	4	5	Re	1	65.7735	4326.16	5.01355	25.1357	126.019	65.2725	180	32400	5832000	0	0	0	155	1859.35	1.85935	-636.889	32.4001	70346.4	70.3464	-5679.83	24159.9	24.1599	-5118.87	34.3442	46186.5	46.1865	-560.961	1742.74	-5.6229	1.01988	0.013937	49.7968	0.626792	0.848029	-0.0133844	3.49463	-0.070661	0.724749	-0.0146544	27.3956	0.395199	0.845781
216	45	Female	0	5	5	Re	1	66.2725	4392.04	5.51245	30.3871	167.508	65.2725	360	129600	46656000	180	32400	5832000	155	1590.08	1.59008	-906.158	29.4353	68968.3	68.9683	-7057.95	23305.8	23.3058	-5973.03	33.792	45662.5	45.6625	-1084.92	1772.48	24.1158	1.03776	0.031821	50.0901	0.920153	0.84711	-0.0143033	3.43875	-0.126537	0.740649	0.00124555	28.1808	1.18042	0.85765
217	46	Male	1	1	4	Re	1	63.0301	3972.8	2.27012	5.15345	11.6989	63.0301	0	0	0	-180	32400	-5832000	167	2351.54	2.35154	0.01	23.7259	88401.2	88.4012	0.01	18253.5	18.2535	0.01	20.6485	70147.7	70.1477	0.01	2228.61	0.01	1.148	0	53.3747	0.01	0.894939	0	4.23191	0.01	0.83463	0	34.9369	0.01	0.93759
218	46	Male	1	2	4	Re	1	63.0917	3980.57	2.33173	5.43697	12.6775	63.0301	21	441	9261	-159	25281	-4019679	167	1754.96	1.75496	-596.582	19.9935	83472.4	83.4724	-4928.76	15007	15.007	-3246.49	17.9784	68465.4	68.4654	-1682.28	2258.85	30.2373	1.16192	0.013919	58.9189	5.54419	0.958177	0.0632379	4.37697	0.145067	0.851553	0.0169227	36.0696	1.13275	0.943814
219	46	Male	1	3	4	Re	1	63.2807	4004.44	2.52067	6.35377	16.0157	63.0301	90	8100	729000	-90	8100	-729000	167	1626.04	1.62604	-725.5	18.4373	82443.2	82.4432	-5957.97	14425.4	14.4254	-3828.08	17.4974	68017.8	68.0178	-2129.89	2239.54	10.9297	1.1261	-0.021897	56.1569	2.78218	0.916389	0.0214499	4.24725	0.015348	0.863041	0.0284106	34.884	-0.052916	0.92972
220	46	Male	1	4	4	Re	1	63.5312	4036.22	2.77122	7.67964	21.2819	63.0301	180	32400	5832000	0	0	0	167	1515.09	1.51509	-836.448	17.2642	82325.4	82.3254	-6075.76	14355.3	14.3553	-3898.18	17.4373	67970.1	67.9701	-2177.59	2239.54	10.9277	1.12947	-0.018529	56.0448	2.67013	0.912031	0.0170914	4.41656	0.184652	0.847776	0.0131455	33.2535	-1.68337	0.916123
221	47	Male	1	1	5	re	0	54.0685	2923.4	-6.69154	44.7768	-299.626	54.0685	0	0	0	-180	32400	-5832000	174	2945.92	2.94592	0.01	29.1863	102342	102.342	0.01	26491.4	26.4914	0.01	25.8852	75850.4	75.8504	0.01	2405.62	0.01	1.10162	0	58.4768	0.01	0.851802	0	4.4031	0.01	0.738134	0	44.8385	0.01	1.00491
222	47	Male	1	2	5	re	0	54.1246	2929.47	-6.63541	44.0287	-292.148	54.0685	21	441	9261	-159	25281	-4019679	174	2619.39	2.61939	-326.53	27.6877	99623.6	99.6236	-2718.25	25250.2	25.2502	-1241.24	25.3456	74373.4	74.3734	-1477.01	2464	58.3735	1.12144	0.019826	55.5078	-2.969	0.828343	-0.0234594	4.41746	0.0143624	0.751819	0.013685	44.6345	-0.203923	0.998113
223	47	Male	1	3	5	re	0	54.319	2950.55	-6.441	41.4864	-267.214	54.0685	90	8100	729000	-90	8100	-729000	174	2375.44	2.37544	-570.475	24.3279	99651.6	99.6516	-2690.18	23582.5	23.5825	-2908.87	23.665	76069.1	76.0691	218.68	2391.63	-13.9943	1.10825	0.006637	59.5682	1.09138	0.854383	0.00258095	4.25426	-0.148835	0.752039	0.0139047	39.7246	-5.11383	0.956814
224	47	Male	1	4	5	re	0	54.5696	2977.84	-6.19045	38.3217	-237.228	54.0685	180	32400	5832000	0	0	0	174	2664.96	2.66496	-280.962	26.8261	100054	100.054	-2287.9	25008.6	25.0086	-1482.8	24.9951	75045.3	75.0453	-805.1	2423.56	17.9405	1.09869	-0.002927	59.1036	0.626823	0.83989	-0.0119125	4.39998	-0.0031217	0.72671	-0.011424	43.3746	-1.46387	0.982166
225	47	Male	1	5	5	re	0	55.0685	3032.53	-5.69154	32.3937	-184.37	54.0685	360	129600	46656000	180	32400	5832000	174	2807.46	2.80746	-138.462	28.039	101799	101.799	-542.6	24855.8	24.8558	-1635.62	24.4165	76943.4	76.9434	1093.02	2436.09	30.4639	1.10635	0.004734	58.4569	-0.01988	0.847194	-0.00460885	4.41389	0.010796	0.74491	0.00677591	44.9702	0.131733	0.985892
226	48	Female	0	1	5	Re	1	59.3368	3520.86	-1.4232	2.02549	-2.88268	59.3368	0	0	0	-180	32400	-5832000	149.5	2029.7	2.0297	0.01	30.229	63053.1	63.0531	0.01	17807.5	17.8075	0.01	28.242	45245.7	45.2457	0.01	1649.02	0.01	1.05407	0	57.4713	0.01	1.04151	0	3.33533	0.01	0.663005	0	25.2771	0.01	0.839375
227	48	Female	0	2	5	Re	1	59.3929	3527.52	-1.36706	1.86887	-2.55486	59.3368	21	441	9261	-159	25281	-4019679	149.5	1576.47	1.57647	-453.225	25.8482	59143.2	59.1432	-3909.9	15957.8	15.9578	-1849.65	26.9817	43185.4	43.1854	-2060.25	1704.23	55.2086	1.07148	0.017413	54.0681	-3.40323	0.976478	-0.0650367	3.39197	0.056635	0.678284	0.0152795	27.5024	2.22531	0.870178
228	48	Female	0	3	5	Re	1	59.5873	3550.65	-1.17265	1.37511	-1.61252	59.3368	90	8100	729000	-90	8100	-729000	149.5	1549.04	1.54904	-480.658	26.3154	57547.2	57.5472	-5505.95	14920.6	14.9206	-2886.83	25.9277	42626.5	42.6265	-2619.12	1636.16	-12.8618	1.03928	-0.01479	55.3198	-2.15151	0.983104	-0.0584102	3.49321	0.157876	0.659212	-0.0037924	26.1286	0.851559	0.850524
229	48	Female	0	4	5	Re	1	59.8379	3580.57	-0.922103	0.850274	-0.78404	59.3368	180	32400	5832000	0	0	0	149.5	1543.15	1.54315	-486.551	26.358	57396.7	57.3967	-5656.48	15093.2	15.0932	-2714.28	26.2963	42303.5	42.3035	-2942.2	1669.64	20.6185	1.0823	0.028226	54.6813	-2.79003	0.986839	-0.0546752	3.20622	-0.129109	0.664936	0.0019317	27.2348	1.95776	0.859011
230	48	Female	0	5	5	Re	1	60.3368	3640.53	-0.423198	0.179097	-0.0757934	59.3368	360	129600	46656000	180	32400	5832000	149.5	1663.11	1.66311	-366.591	27.552	59051.6	59.0516	-4001.5	15884.5	15.8845	-1922.94	26.8994	43167.1	43.1671	-2078.56	1657.14	8.1241	1.03698	-0.017088	54.3318	-3.13954	0.979294	-0.06222	3.59569	0.260357	0.696856	0.0338508	26.767	1.48992	0.853894
231	49	Male	1	1	5	Re	1	64.4811	4157.81	3.72111	13.8466	51.5248	64.4811	0	0	0	-180	32400	-5832000	165.5	2674.6	2.6746	0.01	28.1642	83855.9	83.8559	0.01	19065.2	19.0652	0.01	22.7357	64790.7	64.7907	0.01	2225.01	0.01	1.09081	0	49.9784	0.01	0.822953	0	3.67266	0.01	0.685363	0	37.7176	0.01	0.8491
232	49	Male	1	2	5	Re	1	64.5372	4165.06	3.77724	14.2675	53.8919	64.4811	21	441	9261	-159	25281	-4019679	165.5	2095.54	2.09554	-579.055	24.2251	80415.1	80.4151	-3440.75	17195.8	17.1958	-1869.41	21.3838	63219.4	63.2194	-1571.34	2286.89	61.8794	1.10004	0.009223	56.2749	6.29651	0.890558	0.0676054	3.90734	0.234673	0.696835	0.0114721	36.0613	-1.65628	0.835564
233	49	Male	1	3	5	Re	1	64.7317	4190.19	3.97165	15.774	62.649	64.4811	90	8100	729000	-90	8100	-729000	165.5	2045.34	2.04534	-629.257	23.7474	79600.2	79.6002	-4255.69	16446.4	16.4464	-2618.82	20.6612	63153.8	63.1538	-1636.88	2224.59	-0.4184	1.0646	-0.026212	54.3324	4.354	0.85724	0.0342874	3.96785	0.295188	0.707627	0.0222644	39.2122	1.49464	0.864558
234	49	Male	1	4	5	Re	1	64.9822	4222.69	4.2222	17.827	75.2691	64.4811	180	32400	5832000	0	0	0	165.5	1720.46	1.72046	-954.137	20.293	78122	78.122	-5733.9	15329	15.329	-3736.15	19.6219	62793	62.793	-1997.74	2221.41	-3.5958	1.08025	-0.010559	50.0661	0.087746	0.819808	-0.0031449	3.7474	0.0747394	0.671886	-0.0134766	34.5578	-3.15981	0.818834
235	49	Male	1	5	5	Re	1	65.4811	4287.78	4.72111	22.2888	105.228	64.4811	360	129600	46656000	180	32400	5832000	165.5	2099.6	2.0996	-575	24.2342	79537.8	79.5378	-4318.09	16683	16.683	-2382.24	20.9749	62854.8	62.8548	-1935.85	2264.65	39.6455	1.09162	0.000812	54.7788	4.80038	0.884091	0.0611378	3.75332	0.0806532	0.662321	-0.0230418	37.4303	-0.287264	0.842821
236	50	Male	1	1	5	rE	2	56.6605	3210.41	-4.09954	16.8062	-68.8978	56.6605	0	0	0	-180	32400	-5832000	171.5	3710.03	3.71003	0.01	32.2446	102247	102.247	0.01	26108.6	26.1086	0.01	25.5349	76138	76.138	0.01	2453.2	0.01	1.12749	0	63.3788	0.01	0.95034	0	4.29996	0.01	0.808423	0	44.0889	0.01	1.04962
237	50	Male	1	2	5	rE	2	56.7166	3216.77	-4.04341	16.3491	-66.1062	56.6605	21	441	9261	-159	25281	-4019679	171.5	3228.47	3.22847	-481.56	30.7856	96792.4	96.7923	-5454.21	23013.4	23.0134	-3095.21	23.776	73778.9	73.7789	-2359.01	2465.75	12.5493	1.12793	0.000438	70.2351	6.85631	1.00349	0.0531522	4.59241	0.292458	0.841389	0.0329666	46.8217	2.73276	1.06142
238	50	Male	1	3	5	rE	2	56.911	3238.86	-3.84899	14.8147	-57.0218	56.6605	90	8100	729000	-90	8100	-729000	171.5	3532.88	3.53288	-177.156	31.9884	98326.9	98.3269	-3919.66	23827.4	23.8274	-2281.16	24.2329	74499.4	74.4994	-1638.51	2442	-11.1993	1.12479	-0.002694	66.4374	3.05862	0.974146	0.0238061	4.69487	0.394916	0.847807	0.0393839	47.7748	3.6859	1.06715
239	50	Male	1	4	5	rE	2	57.1616	3267.44	-3.59844	12.9488	-46.5956	56.6605	180	32400	5832000	0	0	0	171.5	3652.47	3.65247	-57.5639	32.0265	100429	100.429	-1818.04	25276.5	25.2765	-832.138	25.1686	75152.1	75.1521	-985.91	2482.26	29.061	1.13939	0.011907	67.6617	4.28288	1.00061	0.0502665	4.57491	0.274953	0.847444	0.0390212	46.7143	2.62537	1.07645
240	50	Male	1	5	5	rE	2	57.6605	3324.73	-3.09954	9.60715	-29.7777	56.6605	360	129600	46656000	180	32400	5832000	171.5	3406.87	3.40687	-303.161	32.205	95309.9	95.3099	-6936.62	23271	23.271	-2837.62	24.4161	72038.9	72.0389	-4099.01	2454.55	1.3518	1.14899	0.021505	69.0443	5.66551	1.00049	0.0501473	4.5604	0.260439	0.803331	-0.00509143	46.2201	2.13116	1.06923
241	51	Female	0	1	5	re	0	56.6988	3214.75	-4.0612	16.4934	-66.983	56.6988	0	0	0	-180	32400	-5832000	158.5	2342.1	2.3421	0.01	35.1011	80074.6	80.0746	0.01	28393.6	28.3936	0.01	35.4589	51681.1	51.6811	0.01	1952.93	0.01	1.10751	0	47.1564	0.01	0.917788	0	4.24374	0.01	0.927939	0	35.8088	0.01	1.04917
242	51	Female	0	2	5	re	0	56.7549	3221.12	-4.00507	16.0406	-64.2437	56.6988	21	441	9261	-159	25281	-4019679	158.5	2142.47	2.14247	-199.627	33.7364	76647.7	76.6477	-3426.9	25827.7	25.8277	-2565.85	33.6966	50820	50.82	-861.05	1915.05	-37.8811	1.08312	-0.024397	46.7615	-0.394905	0.898214	-0.0195735	4.18624	-0.0575096	0.921373	-0.0065661	34.797	-1.01187	1.05137
243	51	Female	0	3	5	re	0	56.9493	3243.23	-3.81066	14.5211	-55.335	56.6988	90	8100	729000	-90	8100	-729000	158.5	2143.94	2.14394	-198.159	34.7527	76035.1	76.0351	-4039.53	26324	26.324	-2069.54	34.6209	49711.1	49.7111	-1969.99	1903.14	-49.7904	1.08634	-0.021171	47.4737	0.317327	0.908232	-0.00955629	4.08295	-0.160791	0.952852	0.0249126	34.6367	-1.17213	1.04246
244	51	Female	0	4	5	re	0	57.1999	3271.83	-3.56011	12.6744	-45.1222	56.6988	180	32400	5832000	0	0	0	158.5	2151.57	2.15157	-190.536	33.7702	77483.2	77.4832	-2591.45	27563.5	27.5635	-830.073	35.5735	49919.7	49.9197	-1761.38	1940.13	-12.8004	1.09902	-0.008491	48.0883	0.931871	0.922459	0.00467143	4.04253	-0.20122	0.913736	-0.014203	34.187	-1.62184	1.03981
245	51	Female	0	5	5	re	0	57.6988	3329.15	-3.0612	9.37097	-28.6865	56.6988	360	129600	46656000	180	32400	5832000	158.5	2278.57	2.27857	-63.5325	34.7769	78145.9	78.1459	-1928.71	27677.7	27.6777	-715.866	35.418	50468.2	50.4682	-1212.85	1947.16	-5.7655	1.08407	-0.023448	48.0244	0.868032	0.920882	0.00309351	4.07896	-0.16478	0.911729	-0.0162108	34.1463	-1.66252	1.03482
246	52	Female	0	1	5	re	0	60.7152	3686.34	-0.0447755	0.00200484	-8.97677e-05	60.7152	0	0	0	-180	32400	-5832000	157.5	4254.85	4.25485	0.01	43.943	96460.5	96.4605	0.01	43147	43.147	0.01	44.7302	53313.5	53.3135	0.01	2326.28	0.01	1.15934	0	69.8859	0.01	1.14229	0	4.61975	0.01	0.944456	0	41.7755	0.01	1.11517
247	52	Female	0	2	5	re	0	60.7714	3693.16	0.0113582	0.000129008	1.46529e-06	60.7152	21	441	9261	-159	25281	-4019679	157.5	3803.9	3.8039	-450.958	41.8716	92498.2	92.4982	-3962.27	40449.4	40.4494	-2697.63	43.7299	52048.8	52.0488	-1264.64	2319.82	-6.4592	1.17559	0.016243	69.1852	-0.700707	1.12477	-0.01752	5.12609	0.506332	0.958367	0.0139104	40.5901	-1.18542	1.10314
248	52	Female	0	3	5	re	0	60.9658	3716.83	0.205772	0.0423422	0.00871284	60.7152	90	8100	729000	-90	8100	-729000	157.5	3497.48	3.49748	-757.37	39.5225	89060.7	89.0607	-7399.79	37422.5	37.4225	-5724.46	42.0191	51638.2	51.6382	-1675.33	2245.89	-80.3952	1.14247	-0.016874	70.2483	0.362422	1.12396	-0.0183265	4.67342	0.0536623	0.92716	-0.0172965	41.4504	-0.325153	1.09948
249	52	Female	0	4	5	re	0	61.2163	3747.44	0.45632	0.208228	0.0950185	60.7152	180	32400	5832000	0	0	0	157.5	3138.71	3.13871	-1116.14	35.6874	87011.6	87.0116	-9448.88	35371.1	35.3711	-7775.91	40.651	51640.5	51.6405	-1672.98	2342.55	16.2656	1.17184	0.012495	70.6879	0.801988	1.1238	-0.0184858	4.63917	0.0194216	0.914953	-0.0295034	37.206	-4.56952	1.04505
250	52	Female	0	5	5	re	0	61.7152	3808.77	0.955225	0.912454	0.871598	60.7152	360	129600	46656000	180	32400	5832000	157.5	3362.07	3.36207	-892.787	38.3412	88554.3	88.5543	-7906.15	38215	38.215	-4932	43.1543	50339.3	50.3393	-2974.17	2354.61	28.3237	1.18067	0.02133	71.1998	1.31387	1.13302	-0.00926712	4.52903	-0.0907216	0.920298	-0.0241586	40.3723	-1.40328	1.07202
251	53	Female	0	1	5	rE	2	53.0999	2819.6	-7.66005	58.6764	-449.465	53.0999	0	0	0	-180	32400	-5832000	154	3685.55	3.68555	0.01	39.7238	92755.6	92.7555	0.01	40884.9	40.8849	0.01	44.0782	51870.6	51.8706	0.01	1674.35	0.01	0.993887	0	48.8614	0.01	0.921035	0	3.68554	0.01	0.80066	0	33.1485	0.01	0.93395
252	53	Female	0	2	5	rE	2	53.1561	2825.57	-7.60392	57.8196	-439.656	53.0999	21	441	9261	-159	25281	-4019679	154	3233.89	3.23389	-451.663	36.9347	88655.8	88.6558	-4099.75	37497.8	37.4978	-3387.1	42.296	51158	51.158	-712.64	1685.37	11.0218	1.00113	0.007247	48.2691	-0.592311	0.902554	-0.0184807	3.48583	-0.199709	0.775704	-0.0249563	31.8847	-1.26382	0.90698
253	53	Female	0	3	5	rE	2	53.3505	2846.28	-7.40951	54.9008	-406.788	53.0999	90	8100	729000	-90	8100	-729000	154	2682.35	2.68235	-1003.2	35.2373	82088.8	82.0888	-10666.7	33027.9	33.0279	-7857.07	40.2343	49061	49.061	-2809.64	1637.79	-36.5608	0.989135	-0.004752	46.3585	-2.50287	0.876002	-0.0450324	3.57079	-0.11475	0.79461	-0.00605025	33.1341	-0.01433	0.912835
254	53	Female	0	4	5	rE	2	53.601	2873.07	-7.15896	51.2507	-366.902	53.0999	180	32400	5832000	0	0	0	154	2300.97	2.30097	-1384.59	30.6761	78176.5	78.1765	-14579	29494	29.494	-11390.9	37.7275	48682.5	48.6825	-3188.13	1664.15	-10.1989	1.03268	0.038792	44.9995	-3.86185	0.855496	-0.0655389	3.45542	-0.230121	0.774074	-0.0265863	32.2155	-0.93299	0.909191
255	53	Female	0	5	5	rE	2	54.0999	2926.8	-6.66005	44.3563	-295.416	53.0999	360	129600	46656000	180	32400	5832000	154	2334.21	2.33421	-1351.35	31.0933	76258.8	76.2588	-16496.7	29191.6	29.1916	-11693.3	38.2797	47067.2	47.0672	-4803.41	1621.7	-52.6497	0.982233	-0.011654	47.1581	-1.70325	0.874586	-0.0464491	3.37678	-0.308756	0.753104	-0.0475564	31.1052	-2.04331	0.872227
256	54	Female	0	1	5	re	0	60.9466	3714.49	0.186605	0.0348213	0.00649781	60.9466	0	0	0	-180	32400	-5832000	154.5	2898.01	2.89801	0.01	35.5876	88392	88.392	0.01	34480.1	34.4801	0.01	39.0081	53911.9	53.9119	0.01	2360.66	0.01	1.28624	0	93.4852	0.01	1.46183	0	5.52466	0.01	1.05444	0	41.2336	0.01	1.31539
257	54	Female	0	2	5	re	0	61.0027	3721.33	0.242738	0.0589218	0.0143026	60.9466	21	441	9261	-159	25281	-4019679	154.5	2671.73	2.67173	-226.279	33.5433	84270.8	84.2708	-4121.16	32000.5	32.0005	-2479.56	37.9734	52270.3	52.2703	-1641.61	2333.66	-26.9949	1.29839	0.012149	91.5394	-1.94579	1.44611	-0.0157279	5.73174	0.207076	1.02584	-0.0286068	41.7195	0.485874	1.31835
258	54	Female	0	3	5	re	0	61.1972	3745.09	0.437152	0.191102	0.0835407	60.9466	90	8100	729000	-90	8100	-729000	154.5	2090.1	2.0901	-807.914	29.8886	76660.7	76.6607	-11731.3	26574.2	26.5742	-7905.87	34.6647	50086.5	50.0865	-3825.39	2339.61	-21.0476	1.29486	0.00862	93.7326	0.24738	1.44558	-0.0162501	6.18506	0.660402	1.05623	0.0017832	39.5478	-1.68583	1.27741
259	54	Female	0	4	5	re	0	61.4477	3775.82	0.6877	0.472931	0.325235	60.9466	180	32400	5832000	0	0	0	154.5	2122.88	2.12288	-775.13	29.4263	73846.1	73.8461	-14545.9	24333.1	24.3331	-10146.9	32.9511	49513	49.513	-4398.96	2359.65	-1.0107	1.29715	0.010908	94.9728	1.48759	1.46066	-0.00117789	6.39485	0.87019	1.0667	0.0122544	39.1242	-2.10938	1.28435
260	54	Female	0	5	5	re	0	61.9466	3837.38	1.1866	1.40803	1.67078	60.9466	360	129600	46656000	180	32400	5832000	154.5	2339.09	2.33909	-558.917	31.4054	76839.8	76.8398	-11552.2	26908.1	26.9081	-7571.91	35.0185	49931.7	49.9317	-3980.24	2410.22	49.5632	1.29428	0.008041	94.1008	0.61558	1.44992	-0.0119132	5.01475	-0.50991	0.975634	-0.0788091	42.5783	1.34475	1.27765
261	55	Male	1	1	5	rE	2	60.1561	3618.75	-0.603921	0.364721	-0.220263	60.1561	0	0	0	-180	32400	-5832000	176	3273.93	3.27393	0.01	32.6646	98882.3	98.8823	0.01	26064.8	26.0648	0.01	26.3594	72817.5	72.8175	0.01	2515.14	0.01	1.14246	0	80.0622	0.01	1.09403	0	5.52515	0.01	0.924694	0	47.053	0.01	1.10786
262	55	Male	1	2	5	rE	2	60.2122	3625.51	-0.547788	0.300071	-0.164375	60.1561	21	441	9261	-159	25281	-4019679	176	2833.58	2.83358	-440.355	30.7753	93309.6	93.3096	-5572.67	23356.7	23.3567	-2708.07	25.0314	69952.9	69.9529	-2864.6	2558.03	42.8845	1.16676	0.024299	87.2384	7.17624	1.13237	0.0383333	5.7415	0.216341	0.873679	-0.0510156	47.7756	0.72251	1.13738
263	55	Male	1	3	5	rE	2	60.4066	3648.96	-0.353373	0.124873	-0.0441267	60.1561	90	8100	729000	-90	8100	-729000	176	2455.62	2.45562	-818.319	28.5408	88419.7	88.4197	-10462.6	20642.6	20.6426	-5422.23	23.3461	67777.2	67.7772	-5040.35	2493.04	-22.1025	1.17113	0.028668	84.3935	4.33126	1.1215	0.0274626	5.6778	0.152642	0.862681	-0.0620137	46.7256	-0.32749	1.10144
264	55	Male	1	4	5	rE	2	60.6572	3679.29	-0.102826	0.0105732	-0.00108719	60.1561	180	32400	5832000	0	0	0	176	2327.64	2.32764	-946.292	27.3295	88695.7	88.6957	-10186.6	19886.6	19.8866	-6178.19	22.4212	68809.1	68.8091	-4008.43	2524.23	9.0855	1.14824	0.005777	84.9605	4.89826	1.1241	0.0300679	5.59512	0.069969	0.982162	0.0574679	50.6413	3.5882	1.11728
265	55	Male	1	5	5	rE	2	61.1561	3740.07	0.396079	0.156878	0.0621362	60.1561	360	129600	46656000	180	32400	5832000	176	2391.62	2.39162	-882.317	27.5426	89293.7	89.2937	-9588.62	20272.9	20.2729	-5791.92	22.7036	69020.8	69.0208	-3796.71	2565.59	50.4422	1.16412	0.021657	85.496	5.43379	1.13948	0.0454455	5.4693	-0.0558585	0.933995	0.0093003	48.6182	1.56515	1.10763
266	56	Female	0	1	5	re	0	59.0657	3488.76	-1.69428	2.87059	-4.8636	59.0657	0	0	0	-180	32400	-5832000	150	2458.14	2.45814	0.01	38.0661	72517.2	72.5172	0.01	29584.3	29.5843	0.01	40.7962	42933	42.933	0.01	1856.89	0.01	1.09658	0	42.8884	0.01	0.916801	0	3.39346	0.01	0.80692	0	28.215	0.01	0.923819
267	56	Female	0	2	5	re	0	59.1219	3495.39	-1.63815	2.68353	-4.39603	59.0657	21	441	9261	-159	25281	-4019679	150	2280.3	2.2803	-177.847	35.532	72413.3	72.4133	-103.914	28946.2	28.9462	-638.076	39.9736	43467.1	43.4671	534.157	1872.12	15.2277	1.09762	0.001046	44.2082	1.31986	0.933047	0.0162466	3.26992	-0.12354	0.845504	0.0385841	28.575	0.36002	0.924472
268	56	Female	0	3	5	re	0	59.3163	3518.42	-1.44373	2.08437	-3.00928	59.0657	90	8100	729000	-90	8100	-729000	150	2168.69	2.16869	-289.452	36.0591	70398	70.398	-2119.25	27596.2	27.5962	-1988.07	39.2003	42801.8	42.8018	-131.187	1775.73	-81.1587	1.06481	-0.031764	45.2096	2.32123	0.940877	0.0240765	3.33041	-0.0630489	0.819036	0.0121153	28.4051	0.190134	0.914563
269	56	Female	0	4	5	re	0	59.5668	3548.21	-1.19319	1.4237	-1.69874	59.0657	180	32400	5832000	0	0	0	150	2174.39	2.17439	-283.752	35.7203	69382.9	69.3829	-3134.36	27217.4	27.2174	-2366.91	39.2278	42165.5	42.1655	-767.463	1802.06	-54.831	1.08086	-0.015721	43.9417	1.05338	0.917355	0.000554289	3.35819	-0.0352667	0.850831	0.043911	28.8914	0.676401	0.924302
270	56	Female	0	5	5	re	0	60.0657	3607.89	-0.694283	0.482028	-0.334664	59.0657	360	129600	46656000	180	32400	5832000	150	2491.7	2.4917	33.5604	38.9021	73896.4	73.8964	1379.18	30589.3	30.5893	1005.04	41.3949	43307.1	43.3071	374.133	1778	-78.8885	1.05591	-0.040669	43.575	0.686683	0.936283	0.0194823	3.18292	-0.210545	0.798379	-0.0085415	27.0445	-1.17044	0.886362
271	57	Male	1	1	5	re	0	57.5345	3310.22	-3.2255	10.4038	-33.5576	57.5345	0	0	0	-180	32400	-5832000	171	3297.54	3.29754	0.01	30.4335	94353.8	94.3538	0.01	20139.2	20.1392	0.01	21.3444	74214.6	74.2146	0.01	2691.39	0.01	1.25405	0	87.0165	0.01	1.16894	0	5.17851	0.01	0.959254	0	51.2931	0.01	1.15188
272	57	Male	1	2	5	re	0	57.5906	3316.68	-3.16936	10.0449	-31.8359	57.5345	21	441	9261	-159	25281	-4019679	171	3012.53	3.01253	-285.019	28.8822	91855.6	91.8556	-2498.18	18268.3	18.2683	-1870.87	19.8881	73587.2	73.5872	-627.31	2770.82	79.4355	1.26886	0.014802	90.5319	3.51537	1.21047	0.0415324	5.09267	-0.0858402	0.985078	0.0258244	51.2012	-0.091898	1.17312
273	57	Male	1	3	5	re	0	57.785	3339.11	-2.97495	8.85033	-26.3293	57.5345	90	8100	729000	-90	8100	-729000	171	2621.15	2.62115	-676.39	26.8604	88744	88.744	-5609.77	16419.4	16.4194	-3719.78	18.502	72324.6	72.3246	-1889.99	2712.28	20.8889	1.25638	0.002325	90.0362	3.01971	1.2024	0.0334582	5.1167	-0.0618095	0.969224	0.00996989	50.4275	-0.865666	1.14729
274	57	Male	1	4	5	re	0	58.0356	3368.13	-2.7244	7.42237	-20.2215	57.5345	180	32400	5832000	0	0	0	171	2620.95	2.62095	-676.597	25.9254	90531.6	90.5316	-3822.22	16813.5	16.8135	-3325.69	18.572	73718	73.718	-496.52	2754.06	62.6738	1.27784	0.023788	88.8074	1.79092	1.18078	0.0118444	5.29124	0.112721	0.960673	0.00141889	50.4213	-0.871853	1.16507
275	57	Male	1	5	5	re	0	58.5345	3426.29	-2.2255	4.95284	-11.0225	57.5345	360	129600	46656000	180	32400	5832000	171	2858.28	2.85828	-439.268	27.1469	92202.8	92.2028	-2150.99	17841.5	17.8415	-2297.73	19.3503	74361.3	74.3613	146.745	2744.63	53.2453	1.29533	0.041279	90.7289	3.71234	1.20906	0.0401245	4.95533	-0.223188	0.938655	-0.0205988	51.4707	0.17757	1.16392
276	58	Female	0	1	2	Re	1	59.6016	3552.35	-1.15841	1.34192	-1.55449	59.6016	0	0	0	-180	32400	-5832000	161	3879.99	3.87999	0.01	39.6012	89438.6	89.4386	0.01	38539.9	38.5399	0.01	43.0909	50898.7	50.8987	0.01	2131.29	0.01	1.13581	0	64.6466	0.01	1.10752	0	4.07553	0.01	0.764799	0	34.1213	0.01	0.924831
277	58	Female	0	2	2	Re	1	59.6577	3559.04	-1.10228	1.21502	-1.33929	59.6016	21	441	9261	-159	25281	-4019679	161	3262.73	3.26273	-617.26	38.5562	85758.3	85.7583	-3680.27	35768	35.768	-2771.86	41.708	49990.3	49.9903	-908.418	2089.84	-41.454	1.12678	-0.00903	66.6169	1.97024	1.1213	0.0137754	4.24949	0.173961	0.798934	0.0341355	35.6121	1.49083	0.940899
278	59	Male	1	1	5	Re	1	63.4934	4031.42	2.73343	7.47163	20.4232	63.4934	0	0	0	-180	32400	-5832000	169.5	3721.55	3.72155	0.01	34.0309	88628	88.628	0.01	22282.9	22.2829	0.01	25.142	66345.1	66.3451	0.01	2585.67	0.01	1.20925	0	88.8732	0.01	1.18861	0	5.1884	0.01	0.942002	0	46.5116	0.01	1.07572
279	59	Male	1	2	5	Re	1	63.5496	4038.55	2.78956	7.78166	21.7074	63.4934	21	441	9261	-159	25281	-4019679	169.5	3036.34	3.03634	-685.205	30.9328	83605.5	83.6055	-5022.45	20092.2	20.0922	-2190.72	24.0321	63513.4	63.5134	-2831.72	2610.87	25.2033	1.23358	0.024335	91.308	2.43484	1.2049	0.0162882	4.9877	-0.200702	0.878602	-0.0634	46.7897	0.278141	1.10269
280	59	Male	1	3	5	Re	1	63.744	4063.29	2.98398	8.90411	26.5697	63.4934	90	8100	729000	-90	8100	-729000	169.5	2705.35	2.70535	-1016.19	30.0795	79788	79.788	-8840	17642.7	17.6427	-4640.14	22.112	62145.2	62.1452	-4199.84	2531.91	-53.7547	1.21374	0.004491	90.1613	1.28811	1.19878	0.0101729	5.02844	-0.159958	0.869038	-0.0729643	45.589	-0.92255	1.07591
281	59	Male	1	4	5	Re	1	63.9945	4095.3	3.23452	10.4621	33.84	63.4934	180	32400	5832000	0	0	0	169.5	2176.07	2.17607	-1545.48	24.3603	77754.6	77.7546	-10873.4	16232.4	16.2324	-6050.52	20.8764	61522.3	61.5223	-4822.82	2620.73	35.0652	1.23157	0.022321	89.2775	0.404303	1.1937	0.00508794	5.21207	0.0236683	0.891581	-0.0504208	46.3089	-0.202701	1.0698
282	59	Male	1	5	5	Re	1	64.4934	4159.4	3.73343	13.9385	52.0383	63.4934	360	129600	46656000	180	32400	5832000	169.5	2318.12	2.31812	-1403.43	25.3661	78060.6	78.0606	-10567.4	15429.5	15.4295	-6853.33	19.7661	62631	62.631	-3714.08	2578.49	-7.1773	1.25462	0.045371	91.6244	2.75121	1.21307	0.024465	5.03764	-0.150756	0.8874	-0.0546018	44.3034	-2.2082	1.0605
283	60	Male	1	1	5	re	0	67.4181	4545.2	6.65813	44.3307	295.159	67.4181	0	0	0	-180	32400	-5832000	160	4996.09	4.99609	0.01	36.8788	103064	103.064	0.01	36964.7	36.9647	0.01	35.8657	66099.6	66.0996	0.01	2338.64	0.01	1.17383	0	50.5251	0.01	0.930985	0	4.99602	0.01	0.999043	0	43.1301	0.01	1.22134
284	60	Male	1	2	5	re	0	67.4743	4552.78	6.71426	45.0813	302.688	67.4181	21	441	9261	-159	25281	-4019679	160	4407.63	4.40763	-588.459	35.2063	97877.8	97.8778	-5186.6	33512.2	33.5122	-3452.5	34.2389	64365.5	64.3655	-1734.1	2330.51	-8.1275	1.16489	-0.008935	56.4753	5.95026	0.996731	0.0657457	5.27368	0.277665	1.00463	0.0055919	44.027	0.89689	1.23182
285	60	Male	1	3	5	re	0	67.6687	4579.05	6.90867	47.7298	329.75	67.4181	90	8100	729000	-90	8100	-729000	160	3865.11	3.86511	-1130.98	31.9229	96335.9	96.3359	-6728.43	31257.5	31.2575	-5707.24	32.4464	65078.4	65.0784	-1021.2	2245.9	-92.7386	1.15856	-0.015273	55.1966	4.67156	0.966149	0.0351635	5.27289	0.27687	0.959073	-0.0399701	40.4109	-2.71913	1.19444
286	60	Male	1	4	5	re	0	67.9192	4613.02	7.15922	51.2545	366.942	67.4181	180	32400	5832000	0	0	0	160	4082.48	4.08248	-913.608	33.8062	95150.3	95.1503	-7914.04	31575.8	31.5758	-5388.98	33.1851	63574.6	63.5746	-2525.06	2415.45	76.8073	1.17937	0.005545	57.39	6.86495	0.996691	0.0657056	5.03347	0.0374575	0.964354	-0.0346882	42.0944	-1.03564	1.19944
287	60	Male	1	5	5	re	0	68.4181	4681.04	7.65813	58.6469	449.125	67.4181	360	129600	46656000	180	32400	5832000	160	4082.74	4.08274	-913.349	34.5899	95015	95.015	-8049.41	31024.3	31.0243	-5940.42	32.652	63990.6	63.9906	-2108.99	2343.49	4.8493	1.19164	0.017809	55.7201	5.19509	0.957546	0.0265609	4.84408	-0.151935	0.982331	-0.0167115	43.1064	-0.023644	1.22308
288	61	Female	0	1	2	Re	1	69.5181	4832.76	8.75807	76.7038	671.778	69.5181	0	0	0	-180	32400	-5832000	160	2700.98	2.70098	0.01	36.2551	69099.8	69.0998	0.01	22720.1	22.7201	0.01	32.8801	46379.7	46.3797	0.01	1779.14	0.01	1.03519	0	58.4814	0.01	1.00986	0	3.74009	0.01	0.734752	0	31.11	0.01	0.856367
289	61	Female	0	2	2	Re	1	69.5742	4840.57	8.81421	77.6902	684.778	69.5181	21	441	9261	-159	25281	-4019679	160	2333.34	2.33334	-367.649	33.1698	68288.7	68.2887	-811.09	21383.3	21.3833	-1336.76	31.3131	46905.4	46.9054	525.672	1815.95	36.8024	1.06174	0.026544	57.751	-0.730402	0.999488	-0.0103689	3.76447	0.0243773	0.74831	0.0135583	30.5434	-0.566567	0.843773
290	62	Female	0	1	5	re	0	65.4901	4288.96	4.73014	22.3742	105.833	65.4901	0	0	0	-180	32400	-5832000	159.5	2619.44	2.61944	0.01	35.4916	92527.4	92.5274	0.01	40921.4	40.9214	0.01	44.2263	51606	51.606	0.01	1679.38	0.01	0.937872	0	47.2215	0.01	0.721482	0	3.39851	0.01	0.618147	0	28.7969	0.01	0.73928
291	62	Female	0	2	5	re	0	65.5476	4296.49	4.78765	22.9215	109.74	65.4901	21	441	9261	-159	25281	-4019679	159.5	2468.68	2.46868	-150.763	34.5031	88858	88.858	-3669.4	38265.5	38.2655	-2655.87	43.0637	50592.5	50.5925	-1013.54	1690.15	10.7699	0.935212	-0.00266	43.4343	-3.78721	0.687244	-0.0342379	3.26292	-0.135591	0.586066	-0.032081	28.8616	0.064749	0.749939
292	62	Female	0	3	5	re	0	65.7407	4321.84	4.98069	24.8073	123.557	65.4901	90	8100	729000	-90	8100	-729000	159.5	2088.16	2.08816	-531.282	30.556	83890.8	83.8908	-8636.61	35799.5	35.7995	-5121.94	42.6739	48091.3	48.0913	-3514.67	1686.27	6.8882	0.912888	-0.024984	44.9964	-2.22507	0.693312	-0.02817	3.28968	-0.108833	0.631467	0.0133195	28.4567	-0.340143	0.742487
293	62	Female	0	4	5	re	0	65.989	4354.55	5.22905	27.3429	142.977	65.4901	180	32400	5832000	0	0	0	159.5	1971.72	1.97172	-647.724	29.9102	81785.2	81.7852	-10742.3	32446	32.446	-8475.37	39.6723	49339.1	49.3391	-2266.88	1653.75	-25.6392	0.926623	-0.011249	45.958	-1.26347	0.701749	-0.019733	3.26634	-0.132174	0.612949	-0.00519796	29.4727	0.675871	0.733057
294	62	Female	0	5	5	re	0	66.4901	4420.94	5.73014	32.8345	188.147	65.4901	360	129600	46656000	180	32400	5832000	159.5	2135.1	2.1351	-484.344	32.3334	80357.5	80.3575	-12170	31414.5	31.4145	-9506.96	39.0934	48943	48.943	-2663	1703.53	24.1449	0.951566	0.013694	44.1816	-3.03983	0.685937	-0.0355451	3.06835	-0.330165	0.57153	-0.0466173	28.6388	-0.158051	0.737481
295	63	Male	1	1	5	Re	1	62.2875	3879.73	1.52751	2.3333	3.56414	62.2875	0	0	0	-180	32400	-5832000	172.5	3639.79	3.63979	0.01	36.6732	94601.2	94.6012	0.01	29636.9	29.6369	0.01	31.3282	64964.3	64.9643	0.01	2698.49	0.01	1.1915	0	95.4092	0.01	1.37179	0	5.49035	0.01	0.869669	0	49.0095	0.01	1.0549
296	63	Male	1	2	5	Re	1	62.345	3886.9	1.58502	2.51228	3.982	62.2875	21	441	9261	-159	25281	-4019679	172.5	2940.9	2.9409	-698.894	32.758	89772.6	89.7726	-4828.68	26514.5	26.5145	-3122.42	29.5352	63258.1	63.2581	-1706.27	2796.35	97.863	1.22444	0.032948	99.672	4.26275	1.37024	-0.0015578	5.86255	0.372204	0.912814	0.0431446	49.4622	0.452612	1.04805
297	63	Male	1	3	5	Re	1	62.5381	3911.01	1.77806	3.1615	5.62134	62.2875	90	8100	729000	-90	8100	-729000	172.5	2139.52	2.13952	-1500.27	26.3598	80275.8	80.2758	-14325.4	21168	21.168	-8468.86	26.3691	59107.8	59.1078	-5856.56	2728.33	29.8439	1.22369	0.032194	98.5623	3.15312	1.37138	-0.000410117	5.69666	0.206315	0.889739	0.0200699	48.6317	-0.377848	1.03459
298	63	Male	1	4	5	Re	1	62.7864	3942.13	2.02642	4.10637	8.32123	62.2875	180	32400	5832000	0	0	0	172.5	1848.36	1.84836	-1791.44	23.5736	79695.2	79.6952	-14906.1	18881.6	18.8816	-10755.3	23.6922	60813.6	60.8136	-4150.71	2744.52	46.0383	1.22228	0.030786	99.6922	4.283	1.38807	0.0162767	5.67541	0.185066	0.896161	0.026492	47.7766	-1.23292	1.02377
299	63	Male	1	5	5	Re	1	63.2875	4005.31	2.52751	6.38833	16.1466	62.2875	360	129600	46656000	180	32400	5832000	172.5	2156.33	2.15633	-1483.47	25.1571	80911.3	80.9113	-13690	20342.2	20.3422	-9294.68	25.1414	60569.1	60.5691	-4395.27	2750.03	51.5461	1.21873	0.027229	98.6302	3.22104	1.38194	0.0101492	5.70986	0.219519	0.900188	0.030519	48.2152	-0.794355	1.03294
300	64	Female	0	1	5	rE	2	54.193	2936.89	-6.56696	43.1249	-283.199	54.193	0	0	0	-180	32400	-5832000	153	3244.83	3.24483	0.01	31.5132	90506.3	90.5063	0.01	32639	32.639	0.01	36.0626	57867.4	57.8674	0.01	2293.35	0.01	1.2618	0	85.809	0.01	1.51097	0	5.09795	0.01	1.0276	0	43.3127	0.01	1.28778
301	64	Female	0	2	5	rE	2	54.2505	2943.12	-6.50945	42.373	-275.825	54.193	21	441	9261	-159	25281	-4019679	153	2906.84	2.90684	-337.988	31.2838	86212.5	86.2125	-4293.87	29887.9	29.8879	-2751.08	34.6677	56324.6	56.3246	-1542.79	2309.17	15.8253	1.25927	-0.002526	84.5442	-1.26477	1.53047	0.0195012	5.9352	0.837251	1.04368	0.0160826	41.5523	-1.76042	1.28877
302	64	Female	0	3	5	rE	2	54.4436	2964.1	-6.31641	39.897	-252.006	54.193	90	8100	729000	-90	8100	-729000	153	2213.09	2.21309	-1031.75	27.0302	75396.5	75.3965	-15109.8	23070.5	23.0705	-9568.48	30.5989	52326	52.326	-5541.36	2225.73	-67.6145	1.25911	-0.002682	87.4225	1.6135	1.49464	-0.0163306	5.81419	0.716234	1.00656	-0.0210352	34.1511	-9.16163	1.15038
303	64	Female	0	4	5	rE	2	54.6919	2991.21	-6.06805	36.8212	-223.433	54.193	180	32400	5832000	0	0	0	153	1249.22	1.24922	-1995.61	17.6817	66256.6	66.2566	-24249.7	16130.2	16.1302	-16508.8	24.3451	50126.4	50.1264	-7740.99	2194.97	-98.3772	1.24116	-0.02064	83.3196	-2.4894	1.47258	-0.0383894	5.55223	0.45428	0.967877	-0.0597217	40.1718	-3.14092	1.18009
304	64	Female	0	5	5	rE	2	55.193	3046.27	-5.56696	30.991	-172.525	54.193	360	129600	46656000	180	32400	5832000	153	1241.06	1.24106	-2003.77	18.2461	64101.6	64.1016	-26404.7	14757.6	14.7576	-17881.4	23.0222	49344	49.344	-8523.34	2250.61	-42.7405	1.28237	0.020569	80.9811	-4.82792	1.44711	-0.0638628	5.19473	0.096774	0.944856	-0.0827421	37.1409	-6.17184	1.11316
305	65	Male	1	1	5	rE	2	63.7864	4068.71	3.02642	9.15921	27.7196	63.7864	0	0	0	-180	32400	-5832000	173	3820.47	3.82047	0.01	38.8614	96234.1	96.2341	0.01	31159.6	31.1596	0.01	32.3789	65074.5	65.0745	0.01	2208.31	0.01	0.995396	0	58.8211	0.01	0.927769	0	3.84895	0.01	0.655062	0	36.7271	0.01	0.829401
306	65	Male	1	2	5	rE	2	63.8439	4076.05	3.08392	9.51057	29.3298	63.7864	21	441	9261	-159	25281	-4019679	173	3242.74	3.24274	-577.731	35.511	91302.6	91.3025	-4931.53	27869.5	27.8695	-3290.04	30.5244	63433	63.433	-1641.48	2192.3	-16.002	0.986952	-0.008444	61.6345	2.81333	0.961077	0.0333078	3.84918	0.000233	0.645275	-0.00978686	36.6803	-0.046844	0.814087
307	65	Male	1	3	5	rE	2	64.037	4100.73	3.27697	10.7385	35.1897	63.7864	90	8100	729000	-90	8100	-729000	173	3025.13	3.02513	-795.342	35.0526	85156.5	85.1565	-11077.6	25872	25.872	-5287.58	30.3817	59284.6	59.2846	-5789.96	2189.22	-19.091	1.00525	0.009852	62.8386	4.01747	0.956002	0.0282327	3.8824	0.0334587	0.642281	-0.0127807	36.1959	-0.531185	0.807435
308	65	Male	1	4	5	rE	2	64.2853	4132.6	3.52532	12.4279	43.8124	63.7864	180	32400	5832000	0	0	0	173	2504.75	2.50475	-1315.73	30.6593	84004.3	84.0043	-12229.8	23109.6	23.1096	-8049.98	27.51	60894.7	60.8947	-4179.82	2209.26	0.9552	1.00172	0.006324	60.0083	1.18715	0.925759	-0.00201009	3.86264	0.0136907	0.656282	0.0012196	37.3196	0.59254	0.814616
309	65	Male	1	5	5	rE	2	64.7864	4197.28	4.02642	16.212	65.2765	63.7864	360	129600	46656000	180	32400	5832000	173	2976.93	2.97693	-843.541	33.5623	87341.8	87.3418	-8892.25	25291.7	25.2917	-5867.86	28.9571	62050.1	62.0501	-3024.39	2211.14	2.837	1.01348	0.01808	61.1477	2.32655	0.940001	0.0122323	3.72144	-0.127508	0.618705	-0.0363571	36.9495	0.22236	0.81129
310	66	Female	0	1	5	re	0	65.2013	4251.2	4.44126	19.7248	87.6029	65.2013	0	0	0	-180	32400	-5832000	166	3355.68	3.35568	0.01	38.3031	90035.2	90.0352	0.01	35862.6	35.8626	0.01	39.8318	54172.6	54.1726	0.01	2244.78	0.01	1.12204	0	76.3516	0.01	1.19992	0	4.6107	0.01	0.865227	0	31.0131	0.01	0.941852
311	66	Female	0	2	5	re	0	65.2588	4258.71	4.49876	20.2389	91.0498	65.2013	21	441	9261	-159	25281	-4019679	166	3164.45	3.16445	-191.233	38.9857	85853.2	85.8532	-4182.07	33524.2	33.5242	-2338.41	39.0483	52329	52.329	-1843.66	2261.93	17.1514	1.12174	-0.000297	77.4002	1.04862	1.18638	-0.0135386	4.73892	0.128226	0.860395	-0.00483147	34.5413	3.52824	0.952123
312	66	Female	0	3	5	re	0	65.4518	4283.94	4.69181	22.0131	103.281	65.2013	90	8100	729000	-90	8100	-729000	166	2711.24	2.71124	-644.447	35.2034	81589	81.589	-8446.27	30150.7	30.1507	-5711.96	36.9543	51438.3	51.4383	-2734.32	2241.55	-3.2307	1.11251	-0.009532	79.1776	2.82606	1.20899	0.00907283	4.64349	0.0327911	0.846123	-0.019104	33.2195	2.20647	0.933337
313	66	Female	0	4	5	re	0	65.7002	4316.51	4.94016	24.4052	120.566	65.2013	180	32400	5832000	0	0	0	166	2664.35	2.66435	-691.334	34.886	83772.7	83.7727	-6262.54	31500.9	31.5009	-4361.7	37.6029	52271.8	52.2718	-1900.85	2261.21	16.4314	1.11941	-0.00263	78.5628	2.21119	1.18174	-0.0181799	4.55418	-0.0565163	0.86593	0.0007032	33.6866	2.67351	0.956343
314	66	Female	0	5	5	re	0	66.2013	4382.61	5.44126	29.6073	161.101	65.2013	360	129600	46656000	180	32400	5832000	166	3216.52	3.21652	-139.169	37.0989	89415.9	89.4159	-619.32	34093.4	34.0934	-1769.25	38.129	55322.5	55.3225	1149.93	2218.79	-25.9922	1.13645	0.014414	76.318	-0.033565	1.19751	-0.00240949	4.46065	-0.150049	0.852983	-0.0122438	32.3007	1.2876	0.93575
315	67	Female	0	1	5	re	0	61.0342	3725.18	0.274228	0.0752009	0.0206222	61.0342	0	0	0	-180	32400	-5832000	157.5	2005.28	2.00528	0.01	32.7753	66383.1	66.383	0.01	23567.5	23.5675	0.01	35.5022	42815.6	42.8156	0.01	1700.11	0.01	1.06545	0	48.4794	0.01	0.940426	0	3.3798	0.01	0.726395	0	24.9305	0.01	0.840069
316	67	Female	0	2	5	re	0	61.0917	3732.2	0.331731	0.110045	0.0365053	61.0342	21	441	9261	-159	25281	-4019679	157.5	2054.54	2.05454	49.261	36.1354	64114.5	64.1145	-2268.59	21380.8	21.3808	-2186.66	33.3479	42733.7	42.7337	-81.926	1722.09	21.9822	1.06315	-0.002297	44.1293	-4.35012	0.837837	-0.102589	3.36808	-0.0117217	0.71171	-0.0146853	26.1399	1.20941	0.858111
317	67	Female	0	3	5	re	0	61.2848	3755.82	0.524775	0.275389	0.144518	61.0342	90	8100	729000	-90	8100	-729000	157.5	1743	1.743	-262.275	32.5853	59976.6	59.9766	-6406.49	19711.2	19.7112	-3856.25	32.8649	40265.3	40.2653	-2550.24	1733.13	33.0189	1.08399	0.018543	44.8419	-3.63755	0.844472	-0.0959543	3.24454	-0.135256	0.689954	-0.0364409	27.2482	2.31765	0.877312
318	67	Female	0	4	5	re	0	61.5331	3786.33	0.773133	0.597734	0.462128	61.0342	180	32400	5832000	0	0	0	157.5	1379.93	1.37993	-625.343	26.1026	58007	58.007	-8376.09	16998.4	16.9984	-6569.08	29.304	41008.6	41.0086	-1807.01	1666.42	-33.6942	1.0758	0.010344	42.0962	-6.38328	0.831932	-0.108494	3.3849	0.0051073	0.703443	-0.0229517	25.0027	0.072206	0.833014
319	67	Female	0	5	5	re	0	62.0342	3848.25	1.27423	1.62366	2.06891	61.0342	360	129600	46656000	180	32400	5832000	157.5	1535.09	1.53509	-470.186	28.8486	57953.2	57.9532	-8429.84	17550.7	17.5507	-6016.77	30.2842	40402.5	40.4025	-2413.06	1706.54	6.4331	1.0936	0.028153	42.6333	-5.84609	0.827182	-0.113245	3.3387	-0.0411014	0.723747	-0.0026477	26.7923	1.86179	0.860432
320	68	Female	0	1	5	Re	1	52.7809	2785.83	-7.97906	63.6654	-507.99	52.7809	0	0	0	-180	32400	-5832000	161.5	2802.33	2.80233	0.01	39.4291	81204.3	81.2043	0.01	30806.1	30.8061	0.01	37.9365	50398.2	50.3982	0.01	2008.9	0.01	1.12837	0	70.1588	0.01	1.12487	0	4.2398	0.01	0.852912	0	32.6628	0.01	0.991953
321	68	Female	0	2	5	Re	1	52.8384	2791.9	-7.92156	62.751	-497.086	52.7809	21	441	9261	-159	25281	-4019679	161.5	2338.18	2.33818	-464.153	32.9627	79927.1	79.9271	-1277.13	27791.8	27.7918	-3014.29	34.7714	52135.3	52.1353	1737.15	2055.58	46.6853	1.12632	-0.002048	70.9148	0.75603	1.13827	0.0133991	4.17751	-0.0622917	0.806507	-0.0464043	30.3279	-2.33488	0.978665
322	68	Female	0	3	5	Re	1	53.0315	2812.34	-7.72851	59.7299	-461.623	52.7809	90	8100	729000	-90	8100	-729000	161.5	2177.26	2.17726	-625.077	31.9675	78156.5	78.1565	-3047.76	26174.8	26.1748	-4631.33	33.4902	51981.8	51.9818	1583.56	2003.68	-5.2192	1.12046	-0.007909	70.7804	0.621548	1.12635	0.00147761	4.24316	0.0033521	0.83358	-0.0193316	30.7901	-1.87266	0.984422
323	68	Female	0	4	5	Re	1	53.2798	2838.74	-7.48015	55.9527	-418.535	52.7809	180	32400	5832000	0	0	0	161.5	2331.09	2.33109	-471.244	33.7998	78726.5	78.7265	-2477.75	26455.5	26.4555	-4350.56	33.6043	52271	52.271	1872.81	1998.69	-10.2058	1.11792	-0.01045	69.8918	-0.267051	1.12203	-0.0028425	4.18806	-0.0517407	0.817964	-0.0349474	31.3702	-1.29259	0.977187
324	68	Female	0	5	5	Re	1	53.7809	2892.39	-6.97906	48.7073	-339.931	52.7809	360	129600	46656000	180	32400	5832000	161.5	2906.46	2.90646	104.121	36.3338	85933.1	85.9331	4728.85	33025.4	33.0254	2219.29	38.4315	52907.7	52.9077	2509.55	1991.72	-17.1728	1.11378	-0.014594	64.0391	-6.11968	1.05692	-0.0679543	4.24688	0.007071	0.835943	-0.0169683	29.8864	-2.77636	0.982383
325	69	Female	0	1	5	Re	1	58.5682	3430.23	-2.19182	4.80407	-10.5296	58.5682	0	0	0	-180	32400	-5832000	163.5	3180.98	3.18098	0.01	39.0741	82191.3	82.1913	0.01	32049.9	32.0499	0.01	38.9943	50141.4	50.1414	0.01	1957.64	0.01	1.07405	0	47.2215	0.01	0.888115	0	3.93941	0.01	0.717828	0	27.8849	0.01	0.823479
326	69	Female	0	2	5	Re	1	58.6257	3436.97	-2.13432	4.5553	-9.72245	58.5682	21	441	9261	-159	25281	-4019679	163.5	2712.12	2.71212	-468.861	35.3299	78478.8	78.4788	-3712.48	28465	28.465	-3584.89	36.271	50013.8	50.0138	-127.594	1979.3	21.659	1.09568	0.02163	44.8092	-2.41236	0.870242	-0.0178734	3.99117	0.0517546	0.744799	0.0269711	29.9746	2.08969	0.853613
327	69	Female	0	3	5	Re	1	58.8187	3459.64	-1.94127	3.76853	-7.31574	58.5682	90	8100	729000	-90	8100	-729000	163.5	2467.81	2.46781	-713.173	32.3011	76560	76.56	-5631.34	27051.9	27.0519	-4998.02	35.3342	49508.1	49.5081	-633.324	1890.04	-67.6055	1.0609	-0.013153	46.3748	-0.846695	0.868272	-0.0198434	3.77686	-0.162549	0.6945	-0.0233285	29.7585	1.87356	0.841265
328	69	Female	0	4	5	Re	1	59.0671	3488.92	-1.69291	2.86596	-4.85182	58.5682	180	32400	5832000	0	0	0	163.5	2273.56	2.27356	-907.417	32.0672	75253.6	75.2536	-6937.76	26046.2	26.0462	-6003.67	34.6113	49207.3	49.2073	-934.09	1844.05	-113.595	1.03028	-0.04377	46.0975	-1.12407	0.862594	-0.0255212	3.83467	-0.104745	0.683875	-0.033953	28.2865	0.401644	0.827084
329	69	Female	0	5	5	Re	1	59.5682	3548.37	-1.19182	1.42043	-1.69289	58.5682	360	129600	46656000	180	32400	5832000	163.5	2284.42	2.28442	-896.557	31.4257	74076.3	74.0763	-8115.04	25738.9	25.7389	-6311.05	34.7464	48337.4	48.3374	-1803.99	1901.37	-56.2744	1.06821	-0.005844	48.7653	1.54375	0.904057	0.0159415	3.70701	-0.232404	0.686676	-0.0311522	28.0915	0.206627	0.816162
330	70	Female	0	1	4	rE	2	50.3094	2531.04	-10.4506	109.215	-1141.36	50.3094	0	0	0	-180	32400	-5832000	171	4263.98	4.26398	0.01	36.5721	120541	120.541	0.01	48477.7	48.4777	0.01	40.2168	72063.2	72.0632	0.01	2377.26	0.01	1.20132	0	77.4454	0.01	1.13223	0	4.33719	0.01	0.928194	0	34.8335	0.01	1.09388
331	70	Female	0	2	4	rE	2	50.3669	2536.83	-10.3931	108.016	-1122.62	50.3094	21	441	9261	-159	25281	-4019679	171	3820.1	3.8201	-443.881	35.1881	115181	115.181	-5359.6	45110	45.11	-3367.74	39.1643	70071.3	70.0713	-1991.86	2404.53	27.2636	1.2093	0.007977	73.5204	-3.92494	1.09551	-0.0367207	4.11674	-0.220452	1.00504	0.0768479	35.402	0.568503	1.11766
332	70	Female	0	3	4	rE	2	50.56	2556.31	-10.2	104.041	-1061.22	50.3094	90	8100	729000	-90	8100	-729000	171	3895.21	3.89521	-368.772	35.3499	113527	113.527	-7014.23	44155.9	44.1559	-4321.85	38.8947	69370.8	69.3708	-2692.38	2377.83	0.5647	1.19564	-0.005688	78.2403	0.79489	1.13786	0.00563233	4.34617	0.0089754	0.950335	0.0221407	36.2392	1.40573	1.09891
333	70	Female	0	4	4	rE	2	50.8083	2581.49	-9.95168	99.0359	-985.573	50.3094	180	32400	5832000	0	0	0	171	3756.78	3.75678	-507.199	33.8453	116783	116.783	-3757.51	45783.6	45.7836	-2694.07	39.2039	70999.8	70.9998	-1063.43	2381.69	4.4253	1.16672	-0.034603	75.0495	-2.39583	1.12298	-0.00925035	4.69435	0.357162	0.931314	0.0031195	34.9951	0.161663	1.09895
334	71	Female	0	1	5	Re	1	64.9398	4217.17	4.17976	17.4704	73.022	64.9398	0	0	0	-180	32400	-5832000	161.5	2282.43	2.28243	0.01	32.2089	73080.3	73.0803	0.01	25300.9	25.3009	0.01	34.6207	47779.4	47.7794	0.01	2148.14	0.01	1.1707	0	68.2325	0.01	1.13834	0	4.2031	0.01	0.8241	0	32.3024	0.01	0.943956
335	71	Female	0	2	5	Re	1	64.9973	4224.64	4.23726	17.9544	76.0774	64.9398	21	441	9261	-159	25281	-4019679	161.5	2016.06	2.01606	-266.366	30.3238	71282.2	71.2822	-1798.17	23400.9	23.4009	-1899.98	32.8286	47881.2	47.8812	101.807	2167.95	19.8081	1.17014	-0.000554	68.3275	0.0949679	1.1367	-0.0016395	4.10555	-0.0975476	0.8145	-0.00959975	31.0953	-1.20707	0.928648
336	71	Female	0	3	5	Re	1	65.1903	4249.78	4.43031	19.6276	86.9564	64.9398	90	8100	729000	-90	8100	-729000	161.5	2371.52	2.37152	89.0963	34.724	70996.4	70.9964	-2083.97	23726.2	23.7262	-1574.75	33.4188	47270.2	47.2702	-509.217	2159.25	11.1111	1.19924	0.028541	68.9251	0.692567	1.15976	0.021422	4.14809	-0.055004	0.831137	0.007037	32.4565	0.154133	0.948736
337	71	Female	0	4	5	Re	1	65.4387	4282.22	4.67866	21.8899	102.415	64.9398	180	32400	5832000	0	0	0	161.5	2274.11	2.27411	-8.3137	32.9217	73080.6	73.0806	0.214	24506.4	24.5064	-794.488	33.5335	48574.1	48.5741	794.697	2095.63	-52.5134	1.14851	-0.022184	66.4702	-1.76226	1.12242	-0.0159176	3.95638	-0.246712	0.812139	-0.011961	31.0439	-1.25845	0.921913
338	71	Female	0	5	5	Re	1	65.9398	4348.05	5.17976	26.8299	138.972	64.9398	360	129600	46656000	180	32400	5832000	161.5	2346.04	2.34604	63.6165	32.6238	75304.7	75.3047	2224.34	25619	25.619	318.105	34.0205	49685.7	49.6857	1906.24	2152.76	4.6211	1.18393	0.013235	67.6509	-0.581576	1.13393	-0.00440557	4.10303	-0.100067	0.789098	-0.0350021	31.6979	-0.604534	0.917758
339	72	Female	0	1	5	Re	1	61.6517	3800.93	0.891698	0.795125	0.709011	61.6517	0	0	0	-180	32400	-5832000	164.5	2393.08	2.39308	0.01	34.5469	80502.1	80.5022	0.01	26140.7	26.1407	0.01	32.4721	54361.4	54.3614	0.01	2301.27	0.01	1.18882	0	66.375	0.01	1.05039	0	3.79039	0.01	0.72897	0	36.1164	0.01	0.992277
340	72	Female	0	2	5	Re	1	61.7092	3808.03	0.9492	0.900981	0.855212	61.6517	21	441	9261	-159	25281	-4019679	164.5	1896.59	1.89659	-496.485	29.7289	76550.6	76.5506	-3951.6	22297.7	22.2977	-3842.99	29.1281	54252.8	54.2528	-108.604	2314.72	13.4482	1.23227	0.043449	65.4497	-0.925378	1.03004	-0.0203495	4.2462	0.455817	0.728838	-0.00013196	35.3611	-0.75526	0.992676
341	72	Female	0	3	5	Re	1	61.9022	3831.89	1.14225	1.30472	1.49032	61.6517	90	8100	729000	-90	8100	-729000	164.5	1541.01	1.54101	-852.07	25.7695	71879.4	71.8794	-8622.71	20182.5	20.1825	-5958.23	28.0783	51696.9	51.6969	-2664.48	2275.69	-25.5772	1.20213	0.01331	66.9673	0.592244	1.03089	-0.0195037	3.80874	0.018358	0.729711	0.0007401	35.4327	-0.68365	0.987247
342	72	Female	0	4	5	Re	1	62.1506	3862.7	1.3906	1.93378	2.68911	61.6517	180	32400	5832000	0	0	0	164.5	1334.8	1.3348	-1058.28	22.5427	72252.8	72.2528	-8249.31	19471.8	19.4718	-6668.92	26.9495	52781	52.781	-1580.38	2252.45	-48.824	1.1655	-0.023318	64.7951	-1.57995	1.00706	-0.0433306	3.89136	0.100972	0.719499	-0.009471	36.2052	0.088766	1.00432
343	72	Female	0	5	5	Re	1	62.6517	3925.24	1.8917	3.57852	6.76948	61.6517	360	129600	46656000	180	32400	5832000	164.5	1583.48	1.58348	-809.598	26.9595	71016.1	71.0161	-9486	20084.5	20.0845	-6056.2	28.2816	50931.6	50.9316	-3429.8	2327.26	25.9907	1.20446	0.015641	65.1008	-1.27428	1.01481	-0.0355829	3.81529	0.0249069	0.729576	0.0006051	34.8765	-1.23987	0.974178
344	73	Male	1	1	5	rE	2	51.9589	2699.73	-8.80107	77.4589	-681.721	51.9589	0	0	0	-180	32400	-5832000	177.5	2559.45	2.55945	0.01	29.7023	89238.9	89.2389	0.01	23176	23.176	0.01	25.9708	66062.8	66.0628	0.01	2338.33	0.01	1.08854	0	74.8669	0.01	0.992131	0	4.32862	0.01	0.781668	0	37.8028	0.01	0.974213
345	73	Male	1	2	5	rE	2	52.0164	2705.71	-8.74357	76.45	-668.446	51.9589	21	441	9261	-159	25281	-4019679	177.5	2279.52	2.27952	-279.922	28.0102	85841.4	85.8414	-3397.45	21004	21.004	-2172.04	24.4684	64837.4	64.8374	-1225.4	2409.2	70.8757	1.10146	0.01292	77.5914	2.72449	1.00402	0.011889	4.49058	0.161966	0.778759	-0.00290895	36.2914	-1.51148	0.969027
346	73	Male	1	3	5	rE	2	52.2095	2725.83	-8.55053	73.1115	-625.142	51.9589	90	8100	729000	-90	8100	-729000	177.5	1886.31	1.88631	-673.133	24.0862	81501.1	81.5011	-7737.82	18221.6	18.2216	-4954.4	22.3575	63279.4	63.2794	-2783.41	2335.21	-3.115	1.0978	0.009261	74.2379	-0.62904	0.998886	0.00675451	4.38705	0.0584304	0.783776	0.0021086	37.8431	0.040303	0.975252
347	73	Male	1	4	5	rE	2	52.4578	2751.82	-8.30217	68.926	-572.235	51.9589	180	32400	5832000	0	0	0	177.5	1697.17	1.69717	-862.279	22.2015	82624.1	82.6241	-6614.74	17383.6	17.3836	-5792.43	21.0394	65240.5	65.2405	-822.305	2344.83	6.4985	1.08478	-0.003765	75.5034	0.636463	0.989032	-0.00309954	4.26519	-0.0634312	0.752647	-0.0290207	36.9153	-0.887573	0.970486
348	73	Male	1	5	5	rE	2	52.9589	2804.65	-7.80107	60.8567	-474.748	51.9589	360	129600	46656000	180	32400	5832000	177.5	2226.73	2.22673	-332.715	27.0129	84404.6	84.4046	-4834.33	20081.1	20.0811	-3094.94	23.7915	64323.5	64.3235	-1739.37	2343.4	5.0743	1.09839	0.009844	76.5701	1.7032	1.0034	0.0112682	4.76318	0.434568	0.799832	0.0181644	37.7775	-0.02531	0.985683
349	74	Male	1	1	5	re	0	60.9452	3714.32	0.185235	0.0343122	0.00635583	60.9452	0	0	0	-180	32400	-5832000	166.5	3190.16	3.19016	0.01	31.9922	89171.3	89.1713	0.01	24946.7	24.9467	0.01	27.9761	64224.6	64.2246	0.01	2022.28	0.01	1.02604	0	56.6579	0.01	0.92321	0	3.41901	0.01	0.77107	0	34.3787	0.01	0.943504
350	74	Male	1	2	5	re	0	61.0027	3721.33	0.242738	0.0589218	0.0143026	60.9452	21	441	9261	-159	25281	-4019679	166.5	2875.34	2.87534	-314.819	31.04	85327.7	85.3277	-3843.63	22286.5	22.2865	-2660.13	26.1188	63041.1	63.0411	-1183.49	2010.68	-11.5937	1.06236	0.036322	58.7411	2.08321	0.943169	0.0199594	3.43131	0.0122995	0.751927	-0.0191433	34.2946	-0.084164	0.949223
351	74	Male	1	3	5	re	0	61.1958	3744.92	0.435783	0.189907	0.0827582	60.9452	90	8100	729000	-90	8100	-729000	166.5	2147.09	2.14709	-1043.06	26.1141	76963.1	76.9631	-12208.2	18170.5	18.1705	-6776.14	23.6094	58792.5	58.7925	-5432.1	2003.37	-18.907	1.07603	0.049995	62.0577	5.39982	0.969643	0.0464333	3.34253	-0.076479	0.771112	4.17e-05	33.8743	-0.504468	0.922112
352	74	Male	1	4	5	re	0	61.4441	3775.38	0.68414	0.468048	0.32021	60.9452	180	32400	5832000	0	0	0	166.5	1953.94	1.95394	-1236.22	24.4194	73808.6	73.8086	-15362.7	16818.6	16.8186	-8128.04	22.7868	56989.9	56.9899	-7234.68	2010.9	-11.3802	1.04565	0.019612	61.6977	5.03981	0.958477	0.0352669	3.77528	0.356265	0.797756	0.0266857	35.5767	1.19793	0.929222
353	74	Male	1	5	5	re	0	61.9452	3837.21	1.18524	1.40478	1.665	60.9452	360	129600	46656000	180	32400	5832000	166.5	2116.37	2.11637	-1073.78	25.9616	74622.8	74.6228	-14548.5	17017.1	17.0171	-7929.53	22.8042	57605.7	57.6057	-6618.93	2030.52	8.2447	1.08051	0.05448	60.1568	3.49884	0.936137	0.0129277	3.5948	0.175783	0.751722	-0.0193483	34.7741	0.395408	0.921664
354	75	Male	1	1	5	re	0	58.7727	3454.23	-1.98727	3.94925	-7.84824	58.7727	0	0	0	-180	32400	-5832000	181.5	3585.16	3.58516	0.01	34.1436	101670	101.67	0.01	27351.7	27.3517	0.01	26.9023	74318.6	74.3186	0.01	2774.58	0.01	1.14849	0	77.8283	0.01	1.05529	0	4.64747	0.01	0.833262	0	48.8043	0.01	1.03542
355	75	Male	1	2	5	re	0	58.8302	3461	-1.92977	3.72401	-7.18649	58.7727	21	441	9261	-159	25281	-4019679	181.5	3266.59	3.26659	-318.571	32.5263	97003.7	97.0037	-4666.6	23635.7	23.6357	-3715.96	24.3658	73367.9	73.3679	-950.645	2763.28	-11.2981	1.15439	0.005905	79.8989	2.07061	1.04936	-0.00593046	4.54181	-0.10566	0.839765	0.0065032	46.9512	-1.85308	1.01017
356	75	Male	1	3	5	re	0	59.0233	3483.75	-1.73673	3.01621	-5.23833	58.7727	90	8100	729000	-90	8100	-729000	181.5	3161.25	3.16125	-423.907	30.9852	96745.8	96.7458	-4924.46	23018.3	23.0183	-4333.4	23.7925	73727.6	73.7276	-591.04	2756.86	-17.7175	1.16285	0.014366	77.8054	-0.0228561	1.02334	-0.0319468	4.87684	0.22937	0.830002	-0.00326037	51.5807	2.77644	1.02716
357	75	Male	1	4	5	re	0	59.2716	3513.13	-1.48837	2.21524	-3.29709	58.7727	180	32400	5832000	0	0	0	181.5	2891.44	2.89144	-693.721	29.465	97085.6	97.0856	-4584.7	22769.6	22.7696	-4582.01	23.4532	74315.9	74.3159	-2.676	2755.91	-18.6648	1.15418	0.005688	76.6874	-1.14094	1.02413	-0.0311619	4.78716	0.139693	0.855259	0.021997	51.2548	2.45051	1.03335
358	75	Male	1	5	5	re	0	59.7727	3572.78	-0.987273	0.974707	-0.962302	58.7727	360	129600	46656000	180	32400	5832000	181.5	3290.19	3.29019	-294.973	32.2535	99076.5	99.0765	-2593.74	23378.4	23.3784	-3973.3	23.5963	75698.2	75.6982	1379.57	2763.76	-10.8198	1.1544	0.005915	75.2196	-2.60868	1.0238	-0.0314846	4.75992	0.112448	0.764809	-0.068453	49.0163	0.21203	1.06485
359	76	Male	1	1	5	re	0	61.5654	3790.3	0.805444	0.648739	0.522523	61.5654	0	0	0	-180	32400	-5832000	165.5	3751.65	3.75165	0.01	40.3899	96666.4	96.6664	0.01	30458	30.458	0.01	31.5084	66208.3	66.2083	0.01	2303.53	0.01	1.14642	0	60.2358	0.01	0.911412	0	4.77435	0.01	0.871547	0	45.3535	0.01	1.12112
360	76	Male	1	2	5	re	0	61.6229	3797.39	0.862946	0.744676	0.642616	61.5654	21	441	9261	-159	25281	-4019679	165.5	3316.5	3.3165	-435.148	38.6508	94228.9	94.2289	-2437.45	28470.9	28.4709	-1987.18	30.2146	65758.1	65.7581	-450.26	2334.05	30.5225	1.13198	-0.01444	57.5234	-2.71241	0.852064	-0.0593481	4.95314	0.178791	0.851634	-0.019913	45.6201	0.266607	1.11105
361	76	Male	1	3	5	re	0	61.816	3821.22	1.05599	1.11512	1.17755	61.5654	90	8100	729000	-90	8100	-729000	165.5	3207.64	3.20764	-544.012	37.8019	91928.8	91.9288	-4737.54	26635.7	26.6357	-3822.35	28.9742	65293.2	65.2932	-915.188	2257.8	-45.7339	1.11947	-0.026947	56.781	-3.4548	0.868867	-0.0425451	4.77639	0.0020377	0.829753	-0.0417934	45.6796	0.32609	1.10157
362	76	Male	1	4	5	re	0	62.0643	3851.98	1.30435	1.70132	2.21912	61.5654	180	32400	5832000	0	0	0	165.5	3084.53	3.08453	-667.122	36.1877	93481.5	93.4815	-3184.91	27103.4	27.1034	-3354.65	28.9933	66378.1	66.3781	169.74	2300.05	-3.4827	1.1342	-0.012224	56.0419	-4.19388	0.853378	-0.0580334	4.60914	-0.165207	0.858528	-0.0130188	46.7856	1.43205	1.107
363	76	Male	1	5	5	re	0	62.5654	3914.43	1.80544	3.25963	5.88507	61.5654	360	129600	46656000	180	32400	5832000	165.5	3382.03	3.38203	-369.623	38.1352	93733.8	93.7338	-2932.55	27570.7	27.5707	-2887.29	29.4139	66163.1	66.1631	-45.254	2282.63	-20.8977	1.14686	0.000434	56.9288	-3.30697	0.864252	-0.04716	4.65208	-0.122274	0.82672	-0.0448268	45.1742	-0.179327	1.09833
364	77	Male	1	1	4	re	0	54.6818	2990.1	-6.07818	36.9443	-224.554	54.6818	0	0	0	-180	32400	-5832000	183	3353.47	3.35347	0.01	33.6666	105168	105.168	0.01	28148.2	28.1482	0.01	26.7649	77019.9	77.0199	0.01	2741.4	0.01	1.16567	0	79.2158	0.01	1.03725	0	5.14268	0.01	0.859252	0	50.6723	0.01	1.0994
365	77	Male	1	2	4	re	0	54.7407	2996.54	-6.01931	36.2321	-218.092	54.6818	21	441	9261	-159	25281	-4019679	183	2979.12	2.97912	-374.348	30.6662	101183	101.183	-3984.89	26261.7	26.2617	-1886.42	25.9546	74921.4	74.9214	-2098.47	2699.26	-42.1423	1.15513	-0.010538	79.4498	0.234077	1.03909	0.00184046	5.12575	-0.0169291	0.870891	0.011638	50.5096	-0.162698	1.09634
366	77	Male	1	3	4	re	0	54.9324	3017.56	-5.82763	33.9613	-197.914	54.6818	90	8100	729000	-90	8100	-729000	183	2941.81	2.94181	-411.66	29.7866	101812	101.812	-3356.44	25341.1	25.3411	-2807.02	24.8902	76470.5	76.4705	-549.42	2648.92	-92.4856	1.17433	0.008659	79.3795	0.163744	1.04998	0.0127305	5.14031	-0.0023608	0.877814	0.0185616	50.8374	0.1651	1.09754
367	77	Male	1	4	4	re	0	55.1807	3044.91	-5.57928	31.1283	-173.674	54.6818	180	32400	5832000	0	0	0	183	3100.88	3.10087	-252.597	30.2398	104158	104.158	-1010.24	26924.7	26.9247	-1223.41	25.8499	77233.1	77.2331	213.166	2677.66	-63.7398	1.14434	-0.02133	77.9867	-1.22903	1.03691	-0.000343162	5.11435	-0.0283264	0.861676	0.0024239	50.9272	0.254925	1.09548
368	78	Female	0	1	5	re	0	64.1328	4113.02	3.3728	11.3758	38.3684	64.1328	0	0	0	-180	32400	-5832000	161.5	2516.35	2.51635	0.01	32.6275	75293.7	75.2937	0.01	27213.1	27.2131	0.01	36.1426	48080.6	48.0806	0.01	1858.47	0.01	1.08334	0	54.8156	0.01	0.935251	0	3.90492	0.01	0.719362	0	27.4763	0.01	0.826704
369	78	Female	0	2	5	re	0	64.1917	4120.57	3.43168	11.7764	40.4128	64.1328	21	441	9261	-159	25281	-4019679	161.5	2461.32	2.46132	-55.031	32.7952	73409.8	73.4098	-1883.97	25551.9	25.5519	-1661.18	34.8073	47857.8	47.8578	-222.8	1850.91	-7.5614	1.08018	-0.003163	53.1385	-1.67707	0.913966	-0.0212846	4.10854	0.203615	0.721208	0.00184572	28.0885	0.612209	0.826097
370	78	Female	0	3	5	re	0	64.3834	4145.22	3.62335	13.1287	47.5698	64.1328	90	8100	729000	-90	8100	-729000	161.5	2061.42	2.06142	-454.928	29.1865	70293.5	70.2935	-5000.22	25051.7	25.0517	-2161.39	35.6387	45241.8	45.2418	-2838.83	1911.6	53.1338	1.07899	-0.004347	52.9386	-1.87696	0.901074	-0.0341767	3.47053	-0.434394	0.688519	-0.0308439	27.5913	0.114983	0.820348
371	78	Female	0	4	5	re	0	64.6317	4177.26	3.87171	14.9901	58.0374	64.1328	180	32400	5832000	0	0	0	161.5	2056.53	2.05653	-459.818	27.8652	72991	72.991	-2302.72	24395.1	24.3951	-2818.03	33.422	48595.9	48.5959	515.304	1838.54	-19.9294	1.06169	-0.021652	55.3006	0.485024	0.914958	-0.0202927	4.08758	0.182658	0.705222	-0.0141406	25.9698	-1.50646	0.817829
372	78	Female	0	5	5	re	0	65.1328	4242.28	4.3728	19.1214	83.6142	64.1328	360	129600	46656000	180	32400	5832000	161.5	2499	2.499	-17.3489	32.5411	72663.8	72.6638	-2629.94	25162.8	25.1628	-2050.32	34.6291	47501	47.501	-579.614	1841.92	-16.5486	1.08318	-0.000158	54.1468	-0.668793	0.913707	-0.021544	3.94514	0.0402192	0.734847	0.0154844	28.1116	0.635271	0.830661
373	79	Female	0	1	5	rE	2	64.3163	4136.58	3.55627	12.647	44.9762	64.3163	0	0	0	-180	32400	-5832000	165.5	2491.26	2.49126	0.01	35.6465	79433.2	79.4332	0.01	31063.3	31.0633	0.01	39.1062	48369.9	48.3699	0.01	1682.46	0.01	0.972891	0	60.7705	0.01	1.0565	0	3.24663	0.01	0.629208	0	26.8798	0.01	0.842528
374	79	Female	0	2	5	rE	2	64.3751	4144.16	3.61514	13.0692	47.247	64.3163	21	441	9261	-159	25281	-4019679	165.5	2340.58	2.34058	-150.676	34.4282	76659.4	76.6594	-2773.8	29635.6	29.6356	-1427.73	38.6588	47023.8	47.0238	-1346.07	1699.59	17.1336	0.991414	0.018523	59.2448	-1.52572	1.03231	-0.0241917	3.53622	0.289584	0.663594	0.0343862	28.1568	1.27698	0.867417
375	79	Female	0	3	5	rE	2	64.5668	4168.87	3.80681	14.4918	55.1677	64.3163	90	8100	729000	-90	8100	-729000	165.5	2328.75	2.32875	-162.502	35.3047	76944.3	76.9443	-2488.9	30081.7	30.0817	-981.57	39.0955	46862.5	46.8625	-1507.33	1683.93	1.4723	0.985005	0.012114	58.6826	-2.08793	1.02807	-0.0284347	3.42631	0.179678	0.670489	0.0412816	28.5727	1.69287	0.823245
376	79	Female	0	4	5	rE	2	64.8152	4201.01	4.05517	16.4444	66.6848	64.3163	180	32400	5832000	0	0	0	165.5	2371.21	2.37121	-120.052	34.5931	79261.8	79.2618	-171.374	31068.5	31.0685	5.157	39.1973	48193.3	48.1933	-176.534	1713.57	31.1139	0.987496	0.014605	59.2133	-1.55724	1.02373	-0.0327681	3.44819	0.20156	0.619344	-0.00986396	26.1048	-0.77498	0.838889
377	79	Female	0	5	5	rE	2	65.3163	4266.21	4.55627	20.7596	94.586	64.3163	360	129600	46656000	180	32400	5832000	165.5	2239.66	2.23966	-251.592	32.6522	75814.2	75.8142	-3618.95	27967.9	27.9679	-3095.37	36.8901	47846.3	47.8463	-523.585	1693.19	10.7366	0.990653	0.017762	59.0451	-1.7254	1.03171	-0.0247947	3.55835	0.311718	0.683039	0.0538317	28.4221	1.54226	0.848309
383	81	Female	0	1	5	re	0	52.9685	2805.66	-7.79149	60.7073	-473	52.9685	0	0	0	-180	32400	-5832000	155	3135.33	3.13533	0.01	40.5789	77264.5	77.2645	0.01	30296.2	30.2962	0.01	39.211	46968.3	46.9683	0.01	1690.31	0.01	0.979675	0	51.0007	0.01	0.916775	0	4.53047	0.01	0.802275	0	45.0119	0.01	1.00947
384	81	Female	0	2	5	re	0	53.0274	2811.9	-7.73262	59.7934	-462.359	52.9685	21	441	9261	-159	25281	-4019679	155	2831.35	2.83135	-303.978	38.7161	74542.7	74.5427	-2721.84	28212.9	28.2129	-2083.3	37.848	46329.8	46.3298	-638.539	1764.33	74.02	1.00643	0.026753	51.6084	0.607741	0.901921	-0.0148538	4.8642	0.333733	0.85535	0.0530754	49.9758	4.96389	1.0576
385	81	Female	0	3	5	re	0	53.2191	2832.27	-7.54094	56.8658	-428.822	52.9685	90	8100	729000	-90	8100	-729000	155	2967.04	2.96704	-168.294	40.1207	76086.7	76.0867	-1177.88	29616.2	29.6162	-679.981	38.9244	46470.4	46.4704	-497.898	1724.32	34.0025	0.988282	0.008607	50.1058	-0.894916	0.894098	-0.0226764	4.62854	0.0980733	0.821088	0.0188128	47.1144	2.10252	1.03403
386	81	Female	0	4	5	re	0	53.4674	2858.76	-7.29258	53.1818	-387.833	52.9685	180	32400	5832000	0	0	0	155	2899.67	2.89967	-235.665	38.2338	78079.6	78.0796	815.05	30515	30.515	218.779	39.0819	47564.6	47.5646	596.274	1694.03	3.7172	0.975346	-0.004329	47.0018	-3.99888	0.884481	-0.0322934	4.66296	0.13249	0.834553	0.0322777	47.8167	2.80483	1.02223
387	81	Female	0	5	5	re	0	53.9685	2912.6	-6.79149	46.1243	-313.253	52.9685	360	129600	46656000	180	32400	5832000	155	3219.45	3.21945	84.1167	39.3926	79789.2	79.7892	2524.69	31698.5	31.6985	1402.23	39.7277	48090.8	48.0908	1122.47	1719.18	28.8686	0.986234	0.006559	49.6916	-1.30909	0.90249	-0.0142847	4.47225	-0.0582215	0.822369	0.0200944	49.1909	4.17905	1.04318
378	80	Male	1	1	5	re	0	57.1109	3261.65	-3.6491	13.3159	-48.5912	57.1109	0	0	0	-180	32400	-5832000	164.5	2714.93	2.71493	0.01	28.6924	90267.3	90.2673	0.01	20954.9	20.9549	0.01	23.2143	69312.4	69.3124	0.01	2616.22	0.01	1.23819	0	86.0441	0.01	1.25354	0	3.33224	0.01	0.717707	0	28.7315	0.01	0.875204
379	80	Male	1	2	5	re	0	57.1698	3268.38	-3.59023	12.8898	-46.2772	57.1109	21	441	9261	-159	25281	-4019679	164.5	2599.37	2.59937	-115.559	30.0022	86275.6	86.2756	-3991.66	20072.5	20.0725	-882.343	23.2656	66203.1	66.2031	-3109.32	2645.08	28.8648	1.26487	0.026681	87.8359	1.79181	1.25568	0.00213936	3.69697	0.364729	0.709647	-0.00806004	29.2015	0.469968	0.897401
380	80	Male	1	3	5	re	0	57.3614	3290.34	-3.39855	11.5502	-39.2539	57.1109	90	8100	729000	-90	8100	-729000	164.5	2438.98	2.43898	-275.951	27.8853	86021.4	86.0214	-4245.9	19253.5	19.2535	-1701.36	22.3822	66767.9	66.7679	-2544.54	2600.01	-16.209	1.24639	0.008191	86.3266	0.28249	1.24604	-0.00750261	3.48345	0.151214	0.692449	-0.0252587	29.0533	0.321809	0.88127
381	80	Male	1	4	5	re	0	57.6098	3318.89	-3.1502	9.92374	-31.2617	57.1109	180	32400	5832000	0	0	0	164.5	2401.6	2.4016	-313.332	26.743	88715.3	88.7153	-1551.94	19849.2	19.8493	-1105.63	22.3741	68866.1	68.8661	-446.31	2617.06	0.8435	1.22212	-0.01607	86.883	0.838923	1.25209	-0.00145904	3.5016	0.169366	0.694684	-0.0230233	28.4373	-0.294148	0.880917
382	80	Male	1	5	5	re	0	58.1109	3376.88	-2.6491	7.01774	-18.5907	57.1109	360	129600	46656000	180	32400	5832000	164.5	2388.7	2.3887	-326.231	26.3919	87817.4	87.8174	-2449.89	20112.5	20.1125	-842.337	22.9027	67704.8	67.7048	-1607.55	2697.05	80.8267	1.26767	0.029474	88.4448	2.40075	1.23698	-0.0165651	3.45177	0.119527	0.691617	-0.0260902	29.1625	0.430973	0.879805
388	82	Female	0	1	5	Re	1	51.3286	2634.62	-9.43141	88.9515	-838.939	51.3286	0	0	0	-180	32400	-5832000	159	2353.08	2.35308	0.01	29.4472	79690.3	79.6903	0.01	26939.1	26.9391	0.01	33.8048	52751.1	52.7511	0.01	1989.75	0.01	1.11662	0	60.79	0.01	1.08398	0	3.70387	0.01	0.76186	0	32.9349	0.01	0.924049
389	82	Female	0	2	5	Re	1	51.3875	2640.67	-9.37254	87.8445	-823.326	51.3286	21	441	9261	-159	25281	-4019679	159	1963.8	1.9638	-389.282	27.0717	75835.2	75.8352	-3855.07	24503.6	24.5036	-2435.5	32.3117	51331.6	51.3316	-1419.57	2012.89	23.1462	1.14229	0.025664	62.1275	1.33755	1.09436	0.0103857	3.78964	0.0857678	0.789185	0.0273251	32.9965	0.061642	0.931757
390	82	Female	0	3	5	Re	1	51.5791	2660.41	-9.18087	84.2883	-773.839	51.3286	90	8100	729000	-90	8100	-729000	159	1873.92	1.87392	-479.157	27.2433	72620.1	72.6201	-7070.16	23278.7	23.2787	-3660.41	32.0555	49341.4	49.3414	-3409.75	1967.32	-22.4256	1.14495	0.028324	59.7317	-1.05831	1.05197	-0.0320021	3.73457	0.0307014	0.80609	0.0442293	33.1593	0.224373	0.932425
391	82	Female	0	4	5	Re	1	51.8275	2686.09	-8.93251	79.7897	-712.722	51.3286	180	32400	5832000	0	0	0	159	1657.94	1.65794	-695.144	24.3111	71825.9	71.8259	-7864.38	22008.9	22.0089	-4930.26	30.642	49817	49.817	-2934.11	2019.89	30.1423	1.14343	0.026812	60.7091	-0.0808784	1.07373	-0.0102495	3.74805	0.0441788	0.785403	0.0235425	34.7054	1.77051	0.947557
392	82	Female	0	5	5	Re	1	52.3286	2738.28	-8.43141	71.0887	-599.378	51.3286	360	129600	46656000	180	32400	5832000	159	1734.56	1.73456	-618.519	24.1007	72548.9	72.5489	-7141.32	22225.1	22.2251	-4714.05	30.6346	50323.9	50.3239	-2427.25	2105.85	116.102	1.18125	0.06463	65.1182	4.32823	1.13268	0.0487003	999	999	999	999	999	999	999
393	83	Male	1	1	5	rE	2	62.9042	3956.93	2.14416	4.59743	9.85764	62.9042	0	0	0	-180	32400	-5832000	177	2812.06	2.81206	0.01	31.8856	95788.3	95.7883	0.01	24951.8	24.9518	0.01	26.0489	70836.5	70.8365	0.01	2918.05	0.01	1.28262	0	89.9936	0.01	1.18912	0	5.10834	0.01	0.884365	0	47.4315	0.01	1.0444
394	83	Male	1	2	5	rE	2	62.963	3964.34	2.20303	4.85336	10.6921	62.9042	21	441	9261	-159	25281	-4019679	177	2478.63	2.47863	-333.424	29.4616	92724.6	92.7246	-3063.69	23667.1	23.6671	-1284.72	25.5241	69057.5	69.0575	-1778.97	2918.66	0.608	1.28602	0.003396	89.8333	-0.160298	1.17643	-0.0126886	5.12972	0.021387	0.90362	0.0192555	47.1686	-0.262912	1.06091
395	83	Male	1	3	5	rE	2	63.1547	3988.52	2.39471	5.73463	13.7328	62.9042	90	8100	729000	-90	8100	-729000	177	2207.64	2.20764	-604.417	28.1701	86208	86.208	-9580.29	20884.8	20.8848	-4067.05	24.226	65323.2	65.3233	-5513.23	2919.68	1.622	1.31581	0.033191	89.7004	-0.293223	1.17285	-0.0162725	4.79676	-0.311577	0.869327	-0.0150381	46.119	-1.3125	1.03754
396	83	Male	1	4	5	rE	2	63.4031	4019.95	2.64307	6.9858	18.4639	62.9042	180	32400	5832000	0	0	0	177	1791.92	1.79192	-1020.13	24.2147	85111.3	85.1113	-10677	19058.3	19.0583	-5893.51	22.3922	66053	66.053	-4783.51	3009.15	91.101	1.33099	0.048372	91.531	1.5374	1.17572	-0.0133976	4.75013	-0.358209	0.860876	-0.0234892	47.0427	-0.388774	1.03516
397	83	Male	1	5	5	rE	2	63.9042	4083.74	3.14416	9.88576	31.0824	62.9042	360	129600	46656000	180	32400	5832000	177	2176.11	2.17611	-635.946	26.7767	87531.7	87.5317	-8256.67	20326.1	20.3261	-4625.79	23.2214	67205.6	67.2056	-3630.87	2971.23	53.1775	1.32418	0.041557	91.2671	1.27356	1.18374	-0.00538269	5.02343	-0.084903	0.852068	-0.0322971	45.9032	-1.52827	1.03107
398	84	Male	1	1	2	re	0	56.5285	3195.47	-4.23152	17.9058	-75.7687	56.5285	0	0	0	-180	32400	-5832000	168	2764.21	2.76421	0.01	27.9323	91010.9	91.0109	0.01	21669.8	21.6698	0.01	23.8101	69341.1	69.3411	0.01	2253.08	0.01	1.10201	0	59.4534	0.01	0.925768	0	4.32136	0.01	0.729293	0	42.7502	0.01	0.895083
399	84	Male	1	2	2	re	0	56.5873	3202.13	-4.17265	17.411	-72.6501	56.5285	21	441	9261	-159	25281	-4019679	168	2466.25	2.46625	-297.963	25.7706	87409.7	87.4097	-3601.22	19639.7	19.6397	-2030.08	22.4686	67770	67.77	-1571.13	2338.18	85.1065	1.1116	0.00959	61.2109	1.75752	0.95686	0.0310919	4.38595	0.064597	0.763246	0.0339528	45.2723	2.52216	0.916415
400	85	Male	1	1	5	rE	2	54.5175	2972.16	-6.24248	38.9685	-243.26	54.5175	0	0	0	-180	32400	-5832000	182.5	3579.75	3.57975	0.01	31.4892	108525	108.525	0.01	26508	26.508	0.01	24.4257	82017.2	82.0173	0.01	2854.56	0.01	1.19787	0	81.5402	0.01	1.09493	0	5.13794	0.01	0.900337	0	47.9975	0.01	0.983454
401	85	Male	1	2	5	rE	2	54.5764	2978.58	-6.1836	38.237	-236.442	54.5175	21	441	9261	-159	25281	-4019679	182.5	2917.64	2.91764	-662.116	28.1138	102652	102.652	-5873.34	22274.9	22.2749	-4233.12	21.6994	80377	80.377	-1640.21	2860.3	5.7354	1.19079	-0.007078	89.0126	7.4724	1.1584	0.0634741	5.07902	-0.0589175	0.901001	0.00066346	48.6791	0.681587	0.989558
402	85	Male	1	3	5	rE	2	54.7681	2999.54	-5.99193	35.9032	-215.129	54.5175	90	8100	729000	-90	8100	-729000	182.5	2786.02	2.78602	-793.734	27.1634	101270	101.27	-7255.32	21577.5	21.5775	-4930.56	21.3069	79692.5	79.6925	-2324.75	2867.43	12.8684	1.21946	0.021589	88.5796	7.03943	1.15563	0.0606968	5.22532	0.0873835	0.906178	0.0058402	49.605	1.60745	1.0025
403	85	Male	1	4	5	rE	2	55.0164	3026.81	-5.74357	32.9886	-189.472	54.5175	180	32400	5832000	0	0	0	182.5	3076.33	3.07633	-503.422	29.6228	104783	104.783	-3742.71	24038.9	24.0389	-2469.12	22.9417	80743.7	80.7437	-1273.59	2815.27	-39.2988	1.17942	-0.018448	89.1723	7.63206	1.16686	0.0719298	5.03924	-0.098703	0.873906	-0.026431	49.9285	1.931	0.994456
404	85	Male	1	5	5	rE	2	55.5175	3082.2	-5.24248	27.4835	-144.082	54.5175	360	129600	46656000	180	32400	5832000	182.5	3639.69	3.63969	59.9375	31.5691	108840	108.84	314.754	26413.9	26.4139	-94.067	24.2686	82426.1	82.4261	408.83	2875.28	20.7131	1.20377	0.005895	87.9775	6.43731	1.15881	0.0638778	5.08256	-0.0553761	0.895313	-0.00502444	48.215	0.217487	0.99705
405	86	Male	1	1	5	Re	1	55.4696	3076.88	-5.29039	27.9883	-148.069	55.4696	0	0	0	-180	32400	-5832000	174	2551.54	2.55154	0.01	26.3915	92348.2	92.3482	0.01	22084.2	22.0842	0.01	23.914	70264.1	70.2641	0.01	2623.97	0.01	1.21972	0	72.7739	0.01	0.986755	0	5.02915	0.01	0.916396	0	41.9691	0.01	1.09137
406	86	Male	1	2	5	Re	1	55.5285	3083.41	-5.23152	27.3688	-143.181	55.4696	21	441	9261	-159	25281	-4019679	174	1951.32	1.95132	-600.22	21.4427	86564	86.564	-5784.25	18667.5	18.6675	-3416.66	21.565	67896.5	67.8965	-2367.59	2618.61	-5.3538	1.23493	0.015218	77.3429	4.56898	1.02644	0.0396832	4.98041	-0.0487316	0.948767	0.032371	42.2623	0.293158	1.11748
407	86	Male	1	3	5	Re	1	55.7202	3104.74	-5.03985	25.4001	-128.012	55.4696	90	8100	729000	-90	8100	-729000	174	1585.97	1.58597	-965.569	18.9827	82147.1	82.1471	-10201.2	16133.7	16.1337	-5950.49	19.64	66013.4	66.0134	-4250.65	2633.91	9.9394	1.22682	0.007101	78.3483	5.57441	1.03634	0.0495881	4.97002	-0.0591233	0.917255	0.00085847	43.1288	1.15971	1.10299
408	86	Male	1	4	5	Re	1	55.9685	3132.47	-4.79149	22.9584	-110.005	55.4696	180	32400	5832000	0	0	0	174	1227.47	1.22747	-1324.07	15.5287	78632.7	78.6327	-13715.5	14481.8	14.4818	-7602.39	18.417	64150.9	64.1509	-6113.1	2630.71	6.7419	1.22465	0.004935	78.0338	5.2599	1.02621	0.0394552	4.89323	-0.135915	0.898138	-0.0182579	41.7973	-0.171766	1.08718
409	86	Male	1	5	5	Re	1	56.4696	3188.82	-4.29039	18.4075	-78.9754	55.4696	360	129600	46656000	180	32400	5832000	174	1280.61	1.28061	-1270.93	16.2894	77990.1	77.9901	-14358.1	13168.2	13.1682	-8915.92	16.8845	64821.8	64.8218	-5442.22	2636.09	12.1279	1.24388	0.024159	74.1784	1.40454	0.982486	-0.00426887	4.91028	-0.118865	0.931877	0.0154808	42.1804	0.211268	1.06787
410	87	Female	0	1	5	re	0	70.6763	4995.15	9.91634	98.3338	975.112	70.6763	0	0	0	-180	32400	-5832000	157.5	3719.23	3.71923	0.01	37.7289	99389.5	99.3895	0.01	43170.1	43.1701	0.01	43.4352	56219.5	56.2195	0.01	2106.53	0.01	1.10676	0	95.8853	0.01	1.25274	0	4.17634	0.01	0.756887	0	32.5017	0.01	0.94076
411	87	Female	0	2	5	re	0	70.7352	5003.47	9.97521	99.5049	992.582	70.6763	21	441	9261	-159	25281	-4019679	157.5	3536.04	3.53604	-183.194	37.2881	96260.6	96.2606	-3128.9	41304.7	41.3047	-1865.35	42.9093	54955.9	54.9559	-1263.56	2100.54	-5.9888	1.12583	0.019076	97.5053	1.62	1.25375	0.00101737	4.17177	-0.0045745	0.72347	-0.0334177	32.6726	0.170934	0.946252
412	87	Female	0	3	5	re	0	70.9269	5030.62	10.1669	103.366	1050.91	70.6763	90	8100	729000	-90	8100	-729000	157.5	3490.64	3.49064	-228.59	36.2834	97091.9	97.0919	-2297.63	40484	40.484	-2686.1	41.6966	56607.9	56.6079	388.465	2135.22	28.6875	1.12206	0.015306	98.534	2.64868	1.2605	0.00776128	4.02268	-0.153664	0.729038	-0.0278489	31.4564	-1.04525	0.950152
413	87	Female	0	4	5	re	0	71.1752	5065.92	10.4152	108.477	1129.82	70.6763	180	32400	5832000	0	0	0	157.5	3722.46	3.72246	3.2204	38.2781	99604.1	99.6041	214.51	43667.7	43.6677	497.63	43.8413	55936.3	55.9363	-283.129	2095.56	-10.9693	1.09621	-0.010546	95.932	0.046691	1.25106	-0.00167831	4.11789	-0.0584505	0.739631	-0.0172565	32.7063	0.204647	0.946139
414	87	Female	0	5	5	re	0	71.6763	5137.5	10.9163	119.167	1300.86	70.6763	360	129600	46656000	180	32400	5832000	157.5	3825.33	3.82533	106.1	36.7493	103098	103.098	3708.76	46553.8	46.5538	3383.74	45.1548	56544.5	56.5445	325.015	2129.36	22.8283	1.12038	0.013624	95.322	-0.563342	1.24619	-0.00654595	4.28611	0.109766	0.751068	-0.00581916	31.4793	-1.02235	0.91937
415	88	Male	1	1	5	Re	1	63.2697	4003.06	2.50972	6.29867	15.8079	63.2697	0	0	0	-180	32400	-5832000	168.5	3097.04	3.09704	0.01	30.3033	89189.3	89.1893	0.01	21958.7	21.9587	0.01	24.6203	67230.6	67.2306	0.01	2248.42	0.01	1.14237	0	58.307	0.01	0.921549	0	3.9544	0.01	0.767855	0	39.7996	0.01	0.917112
416	88	Male	1	2	5	Re	1	63.3286	4010.51	2.56859	6.59764	16.9466	63.2697	21	441	9261	-159	25281	-4019679	168.5	2481.62	2.48162	-615.418	25.5963	85688.6	85.6886	-3500.73	19130.5	19.1305	-2828.18	22.3256	66558.1	66.5581	-672.54	2285.21	36.7905	1.14519	0.002816	59.9978	1.69079	0.929757	0.00820735	4.3158	0.361393	0.779353	0.0114972	39.4784	-0.321159	0.927562
417	88	Male	1	3	5	Re	1	63.5203	4034.82	2.76026	7.61905	21.0306	63.2697	90	8100	729000	-90	8100	-729000	168.5	2491.87	2.49187	-605.166	25.9404	85142.6	85.1426	-4046.7	19964	19.964	-1994.7	23.4477	65178.6	65.1786	-2052	2299.58	51.1677	1.12172	-0.020656	54.0052	-4.30184	0.866292	-0.0552575	4.21438	0.259972	0.77637	0.00851463	41.4241	1.62452	0.909936
418	88	Male	1	4	5	Re	1	63.7686	4066.44	3.00862	9.05179	27.2334	63.2697	180	32400	5832000	0	0	0	168.5	2578.46	2.57846	-518.581	25.3877	87854.8	87.8548	-1334.49	21115.6	21.1156	-843.143	24.0346	66739.3	66.7393	-491.34	2276.89	28.4693	1.12673	-0.015645	60.0324	1.72541	0.940496	0.0189461	4.03781	0.083404	0.785567	0.0177116	40.1919	0.392331	0.926365
419	88	Male	1	5	5	Re	1	64.2697	4130.6	3.50972	12.3181	43.233	63.2697	360	129600	46656000	180	32400	5832000	168.5	2320.23	2.32023	-776.806	23.8268	85189.9	85.1899	-3999.38	18868	18.868	-3090.69	22.1482	66321.9	66.3219	-908.686	2282.76	34.3457	1.15403	0.011654	59.5802	1.27324	0.929625	0.00807553	4.34782	0.393412	0.793684	0.0258286	42.2046	2.40503	0.928906
420	89	Female	0	1	5	re	0	52.6394	2770.9	-8.12062	65.9445	-535.511	52.6394	0	0	0	-180	32400	-5832000	156	3617.89	3.61789	0.01	36.8181	96755.9	96.7559	0.01	38814.4	38.8144	0.01	40.1159	57941.4	57.9414	0.01	2195.93	0.01	1.18146	0	66.5844	0.01	1.23166	0	4.26465	0.01	0.87186	0	35.0732	0.01	1.13837
421	89	Female	0	2	5	re	0	52.6982	2777.11	-8.06175	64.9919	-523.948	52.6394	21	441	9261	-159	25281	-4019679	156	3370.4	3.3704	-247.49	36.1155	93819.1	93.8191	-2936.77	36368.6	36.3686	-2445.86	38.7646	57450.5	57.4505	-490.908	2237.99	42.0615	1.18642	0.00496	68.9805	2.39616	1.2519	0.0202396	4.34454	0.0798907	0.901012	0.0291522	36.558	1.4848	1.15925
422	89	Female	0	3	5	re	0	52.8899	2797.34	-7.87008	61.9381	-487.458	52.6394	90	8100	729000	-90	8100	-729000	156	3143.15	3.14315	-474.736	36.1375	88245.4	88.2454	-8510.49	32859.2	32.8592	-5955.23	37.2362	55386.2	55.3862	-2555.25	2199.44	3.512	1.16745	-0.014008	69.7539	3.16952	1.25343	0.0217636	4.44893	0.184278	0.868913	-0.0029465	35.1951	0.12185	1.10316
423	89	Female	0	4	5	re	0	53.1383	2823.68	-7.62172	58.0906	-442.75	52.6394	180	32400	5832000	0	0	0	156	2783.12	2.78312	-834.769	32.5707	85125.4	85.1255	-11630.4	30273.2	30.2732	-8541.23	35.5631	54852.2	54.8522	-3089.18	2169.33	-26.5925	1.17742	-0.004037	68.9076	2.32323	1.24448	0.0128179	4.60744	0.342791	0.879382	0.0075221	36.7171	1.64385	1.10639
424	89	Female	0	5	5	re	0	53.6394	2877.18	-7.12062	50.7033	-361.039	52.6394	360	129600	46656000	180	32400	5832000	156	3062.48	3.06248	-555.409	34.373	89070.4	89.0704	-7685.44	33680.4	33.6804	-5134.01	37.8133	55390	55.39	-2551.43	2184.8	-11.131	1.18176	0.000297	69.4861	2.90174	1.24192	0.0102568	4.34947	0.0848147	0.856137	-0.0157228	34.8214	-0.251765	1.1165
425	90	Female	0	1	4	re	0	66.1492	4375.72	5.38923	29.0438	156.524	66.1492	0	0	0	-180	32400	-5832000	158	3424.84	3.42484	0.01	34.3082	109988	109.988	0.01	45123.9	45.1239	0.01	41.0263	64863.8	64.8638	0.01	2040.43	0.01	1.08716	0	87.4693	0.01	1.25818	0	3.57183	0.01	0.750039	0	39.9608	0.01	0.976059
426	90	Female	0	2	4	re	0	66.2081	4383.51	5.44811	29.6818	161.71	66.1492	21	441	9261	-159	25281	-4019679	158	3248.25	3.24825	-176.587	32.9287	106086	106.086	-3901.35	42641	42.641	-2482.86	40.1946	63445.3	63.4453	-1418.5	2066.01	25.577	1.06685	-0.020315	91.1078	3.63856	1.29727	0.0390889	3.09998	-0.47185	0.762367	0.0123283	40.818	0.857202	1.00333
427	90	Female	0	3	4	re	0	66.3998	4408.93	5.63978	31.8071	179.385	66.1492	90	8100	729000	-90	8100	-729000	158	3100.39	3.10039	-324.44	33.024	103168	103.168	-6819.33	41530.3	41.5303	-3593.59	40.2549	61638.1	61.6381	-3225.74	2039.92	-0.515	1.0908	0.003633	91.6619	4.19262	1.3033	0.0451223	3.22522	-0.346613	0.756189	0.0061497	40.0332	0.072418	0.972397
428	90	Female	0	4	4	re	0	66.6481	4441.97	5.88814	34.6702	204.143	66.1492	180	32400	5832000	0	0	0	158	3137.38	3.13738	-287.454	33.1418	103850	103.85	-6137.73	40347.6	40.3476	-4776.32	38.8518	63502.4	63.5024	-1361.41	1984.05	-56.3815	1.06611	-0.021055	92.4201	4.95078	1.2788	0.0206275	3.26161	-0.31022	0.750722	0.0006832	40.0188	0.058002	0.967142
429	91	Male	1	1	5	rE	2	58.7714	3454.07	-1.98864	3.9547	-7.86447	58.7714	0	0	0	-180	32400	-5832000	178.5	3458.26	3.45826	0.01	39.4067	102404	102.404	0.01	34570.8	34.5708	0.01	33.7593	67833.1	67.8331	0.01	2549.17	0.01	1.15192	0	74.082	0.01	1.01984	0	4.37567	0.01	0.807563	0	39.9011	0.01	0.978879
430	91	Male	1	2	5	rE	2	58.8302	3461	-1.92977	3.72401	-7.18649	58.7714	21	441	9261	-159	25281	-4019679	178.5	3080.83	3.08083	-377.43	36.9498	99377.3	99.3773	-3026.61	31897.7	31.8977	-2673.08	32.0976	67479.6	67.4796	-353.53	2546.9	-2.2658	1.15626	0.004348	73.8772	-0.204874	1.01997	0.000128333	4.11709	-0.258587	0.788785	-0.0187779	38.9702	-0.930867	0.983632
431	91	Male	1	3	5	rE	2	59.0219	3483.59	-1.73809	3.02097	-5.25073	58.7714	90	8100	729000	-90	8100	-729000	178.5	2982.76	2.98276	-475.498	36.7623	96778.4	96.7784	-5625.57	31349.3	31.3493	-3221.55	32.3928	65429.1	65.4291	-2404.01	2508.87	-40.2927	1.13533	-0.016585	73.9022	-0.17982	1.00314	-0.0166996	4.23953	-0.136148	0.795574	-0.0119893	39.8336	-0.067486	0.984669
432	91	Male	1	4	5	rE	2	59.2703	3512.96	-1.48974	2.21932	-3.3062	58.7714	180	32400	5832000	0	0	0	178.5	3089.98	3.08998	-368.283	36.638	99765.2	99.7652	-2638.72	32361.5	32.3615	-2209.35	32.4376	67403.8	67.4038	-429.38	2536.42	-12.7436	1.1316	-0.020318	74.1235	0.0414965	1.02706	0.0072166	4.37481	-0.000863	0.801521	-0.00604196	39.0394	-0.86166	0.99537
433	91	Male	1	5	5	rE	2	59.7714	3572.62	-0.988642	0.977413	-0.966311	58.7714	360	129600	46656000	180	32400	5832000	178.5	3309.31	3.30931	-148.953	37.6264	101664	101.664	-739.505	33493	33.493	-1077.78	32.9447	68171.4	68.1714	338.28	2527.29	-21.8745	1.13433	-0.017588	73.0031	-1.0789	1.00237	-0.0174744	4.12754	-0.248136	0.795332	-0.0122308	39.9037	0.002607	0.975375
434	92	Male	1	1	1	Control	3	64.0164					64.0164							163	1712.4	1.7124			71086.2	71.0862		14133	14.133			55069.5	55.0695		1883.67		0.996		53.67		0.892		3.85		0.719
434	92	Male	1	2	1	Control	3	64.0164					64.0164							163	1712.4	1.7124			71086.2	71.0862		14133	14.133			55069.5	55.0695		1883.67		0.996		53.67		0.892		3.85		0.719
434	92	Male	1	3	1	Control	3	64.0164					64.0164							163	1712.4	1.7124			71086.2	71.0862		14133	14.133			55069.5	55.0695		1883.67		0.996		53.67		0.892		3.85		0.719
434	92	Male	1	4	1	Control	3	64.0164					64.0164							163	1712.4	1.7124			71086.2	71.0862		14133	14.133			55069.5	55.0695		1883.67		0.996		53.67		0.892		3.85		0.719
434	92	Male	1	5	1	Control	3	64.0164					64.0164							163	1712.4	1.7124			71086.2	71.0862		14133	14.133			55069.5	55.0695		1883.67		0.996		53.67		0.892		3.85		0.719
435	93	Male	1	1	1	Control	3	59.6503					59.6503							182.5	1024.1	1.0241			75424.3	75.4243		12386.2	12.3862			60210.6	60.2106		2827.46		1.219		89.9		1.147		5.18		0.907
435	93	Male	1	2	1	Control	3	59.6503					59.6503							182.5	1024.1	1.0241			75424.3	75.4243		12386.2	12.3862			60210.6	60.2106		2827.46		1.219		89.9		1.147		5.18		0.907
435	93	Male	1	3	1	Control	3	59.6503					59.6503							182.5	1024.1	1.0241			75424.3	75.4243		12386.2	12.3862			60210.6	60.2106		2827.46		1.219		89.9		1.147		5.18		0.907
435	93	Male	1	4	1	Control	3	59.6503					59.6503							182.5	1024.1	1.0241			75424.3	75.4243		12386.2	12.3862			60210.6	60.2106		2827.46		1.219		89.9		1.147		5.18		0.907
435	93	Male	1	5	1	Control	3	59.6503					59.6503							182.5	1024.1	1.0241			75424.3	75.4243		12386.2	12.3862			60210.6	60.2106		2827.46		1.219		89.9		1.147		5.18		0.907
436	94	Male	1	1	1	Control	3	60.8768					60.8768							171	1878.6	1.8786			82472.3	82.4723		17514.8	17.5148			62237.3	62.2373		2720.23		1.188		103.69		1.419		5.13		0.887
436	94	Male	1	2	1	Control	3	60.8768					60.8768							171	1878.6	1.8786			82472.3	82.4723		17514.8	17.5148			62237.3	62.2373		2720.23		1.188		103.69		1.419		5.13		0.887
436	94	Male	1	3	1	Control	3	60.8768					60.8768							171	1878.6	1.8786			82472.3	82.4723		17514.8	17.5148			62237.3	62.2373		2720.23		1.188		103.69		1.419		5.13		0.887
436	94	Male	1	4	1	Control	3	60.8768					60.8768							171	1878.6	1.8786			82472.3	82.4723		17514.8	17.5148			62237.3	62.2373		2720.23		1.188		103.69		1.419		5.13		0.887
436	94	Male	1	5	1	Control	3	60.8768					60.8768							171	1878.6	1.8786			82472.3	82.4723		17514.8	17.5148			62237.3	62.2373		2720.23		1.188		103.69		1.419		5.13		0.887
437	95	Male	1	1	1	Control	3	61.9083					61.9083							170.5	886.7	0.8867			71463.4	71.4634		13030.1	13.0301			55669.3	55.6693		2763.91		1.291		64.45		1.111		5.28		0.882
437	95	Male	1	2	1	Control	3	61.9083					61.9083							170.5	886.7	0.8867			71463.4	71.4634		13030.1	13.0301			55669.3	55.6693		2763.91		1.291		64.45		1.111		5.28		0.882
437	95	Male	1	3	1	Control	3	61.9083					61.9083							170.5	886.7	0.8867			71463.4	71.4634		13030.1	13.0301			55669.3	55.6693		2763.91		1.291		64.45		1.111		5.28		0.882
437	95	Male	1	4	1	Control	3	61.9083					61.9083							170.5	886.7	0.8867			71463.4	71.4634		13030.1	13.0301			55669.3	55.6693		2763.91		1.291		64.45		1.111		5.28		0.882
437	95	Male	1	5	1	Control	3	61.9083					61.9083							170.5	886.7	0.8867			71463.4	71.4634		13030.1	13.0301			55669.3	55.6693		2763.91		1.291		64.45		1.111		5.28		0.882
438	96	Male	1	1	1	Control	3	50.9493					50.9493							173.5	599.7	0.5997			73551.1	73.5511		12744.3	12.7443			58054.4	58.0544		2752.44		1.223		79.73		1.104		4.87		0.83
438	96	Male	1	2	1	Control	3	50.9493					50.9493							173.5	599.7	0.5997			73551.1	73.5511		12744.3	12.7443			58054.4	58.0544		2752.44		1.223		79.73		1.104		4.87		0.83
438	96	Male	1	3	1	Control	3	50.9493					50.9493							173.5	599.7	0.5997			73551.1	73.5511		12744.3	12.7443			58054.4	58.0544		2752.44		1.223		79.73		1.104		4.87		0.83
438	96	Male	1	4	1	Control	3	50.9493					50.9493							173.5	599.7	0.5997			73551.1	73.5511		12744.3	12.7443			58054.4	58.0544		2752.44		1.223		79.73		1.104		4.87		0.83
438	96	Male	1	5	1	Control	3	50.9493					50.9493							173.5	599.7	0.5997			73551.1	73.5511		12744.3	12.7443			58054.4	58.0544		2752.44		1.223		79.73		1.104		4.87		0.83
439	97	Male	1	1	1	Control	3	67.5613					67.5613							171.5	747	0.747			66369.7	66.3697		9616.9	9.6169			54237.7	54.2377		2515.18		1.204		70.5		0.968		4.73		0.807
439	97	Male	1	2	1	Control	3	67.5613					67.5613							171.5	747	0.747			66369.7	66.3697		9616.9	9.6169			54237.7	54.2377		2515.18		1.204		70.5		0.968		4.73		0.807
439	97	Male	1	3	1	Control	3	67.5613					67.5613							171.5	747	0.747			66369.7	66.3697		9616.9	9.6169			54237.7	54.2377		2515.18		1.204		70.5		0.968		4.73		0.807
439	97	Male	1	4	1	Control	3	67.5613					67.5613							171.5	747	0.747			66369.7	66.3697		9616.9	9.6169			54237.7	54.2377		2515.18		1.204		70.5		0.968		4.73		0.807
439	97	Male	1	5	1	Control	3	67.5613					67.5613							171.5	747	0.747			66369.7	66.3697		9616.9	9.6169			54237.7	54.2377		2515.18		1.204		70.5		0.968		4.73		0.807
440	98	Male	1	1	1	Control	3	66.0575					66.0575							170	1734.6	1.7346			80609.4	80.6094		15463.5	15.4635			62571.7	62.5717		2574.09		1.178		72.58		1.072		4.5		0.742
440	98	Male	1	2	1	Control	3	66.0575					66.0575							170	1734.6	1.7346			80609.4	80.6094		15463.5	15.4635			62571.7	62.5717		2574.09		1.178		72.58		1.072		4.5		0.742
440	98	Male	1	3	1	Control	3	66.0575					66.0575							170	1734.6	1.7346			80609.4	80.6094		15463.5	15.4635			62571.7	62.5717		2574.09		1.178		72.58		1.072		4.5		0.742
440	98	Male	1	4	1	Control	3	66.0575					66.0575							170	1734.6	1.7346			80609.4	80.6094		15463.5	15.4635			62571.7	62.5717		2574.09		1.178		72.58		1.072		4.5		0.742
440	98	Male	1	5	1	Control	3	66.0575					66.0575							170	1734.6	1.7346			80609.4	80.6094		15463.5	15.4635			62571.7	62.5717		2574.09		1.178		72.58		1.072		4.5		0.742
441	99	Male	1	1	1	Control	3	57.8658					57.8658							183	1454.6	1.4546			88661.6	88.6616		16879.1	16.8791			68952.6	68.9526		2829.88		1.19		94.7		1.209		4.63		0.771
441	99	Male	1	2	1	Control	3	57.8658					57.8658							183	1454.6	1.4546			88661.6	88.6616		16879.1	16.8791			68952.6	68.9526		2829.88		1.19		94.7		1.209		4.63		0.771
441	99	Male	1	3	1	Control	3	57.8658					57.8658							183	1454.6	1.4546			88661.6	88.6616		16879.1	16.8791			68952.6	68.9526		2829.88		1.19		94.7		1.209		4.63		0.771
441	99	Male	1	4	1	Control	3	57.8658					57.8658							183	1454.6	1.4546			88661.6	88.6616		16879.1	16.8791			68952.6	68.9526		2829.88		1.19		94.7		1.209		4.63		0.771
441	99	Male	1	5	1	Control	3	57.8658					57.8658							183	1454.6	1.4546			88661.6	88.6616		16879.1	16.8791			68952.6	68.9526		2829.88		1.19		94.7		1.209		4.63		0.771
442	100	Male	1	1	1	Control	3	57.9384					57.9384							165.5	1292.8	1.2928			70237.2	70.2372		15627.3	15.6273			52373.1	52.3731		2236.76		1.157		73.76		1.094		3.89		0.842
442	100	Male	1	2	1	Control	3	57.9384					57.9384							165.5	1292.8	1.2928			70237.2	70.2372		15627.3	15.6273			52373.1	52.3731		2236.76		1.157		73.76		1.094		3.89		0.842
442	100	Male	1	3	1	Control	3	57.9384					57.9384							165.5	1292.8	1.2928			70237.2	70.2372		15627.3	15.6273			52373.1	52.3731		2236.76		1.157		73.76		1.094		3.89		0.842
442	100	Male	1	4	1	Control	3	57.9384					57.9384							165.5	1292.8	1.2928			70237.2	70.2372		15627.3	15.6273			52373.1	52.3731		2236.76		1.157		73.76		1.094		3.89		0.842
442	100	Male	1	5	1	Control	3	57.9384					57.9384							165.5	1292.8	1.2928			70237.2	70.2372		15627.3	15.6273			52373.1	52.3731		2236.76		1.157		73.76		1.094		3.89		0.842
443	101	Male	1	1	1	Control	3	62.7522					62.7522							177	1423.8	1.4238			81221.5	81.2215		14683.3	14.6833			63756	63.756		2782.31		1.201		76.64		1.004		4.49		0.765
443	101	Male	1	2	1	Control	3	62.7522					62.7522							177	1423.8	1.4238			81221.5	81.2215		14683.3	14.6833			63756	63.756		2782.31		1.201		76.64		1.004		4.49		0.765
443	101	Male	1	3	1	Control	3	62.7522					62.7522							177	1423.8	1.4238			81221.5	81.2215		14683.3	14.6833			63756	63.756		2782.31		1.201		76.64		1.004		4.49		0.765
443	101	Male	1	4	1	Control	3	62.7522					62.7522							177	1423.8	1.4238			81221.5	81.2215		14683.3	14.6833			63756	63.756		2782.31		1.201		76.64		1.004		4.49		0.765
443	101	Male	1	5	1	Control	3	62.7522					62.7522							177	1423.8	1.4238			81221.5	81.2215		14683.3	14.6833			63756	63.756		2782.31		1.201		76.64		1.004		4.49		0.765
444	102	Male	1	1	1	Control	3	53.9384					53.9384							173	2233.6	2.2336			88535	88.535		18260.6	18.2606			67606.7	67.6067		2667.69		1.224		78.62		1.027		5.4		0.96
444	102	Male	1	2	1	Control	3	53.9384					53.9384							173	2233.6	2.2336			88535	88.535		18260.6	18.2606			67606.7	67.6067		2667.69		1.224		78.62		1.027		5.4		0.96
444	102	Male	1	3	1	Control	3	53.9384					53.9384							173	2233.6	2.2336			88535	88.535		18260.6	18.2606			67606.7	67.6067		2667.69		1.224		78.62		1.027		5.4		0.96
444	102	Male	1	4	1	Control	3	53.9384					53.9384							173	2233.6	2.2336			88535	88.535		18260.6	18.2606			67606.7	67.6067		2667.69		1.224		78.62		1.027		5.4		0.96
444	102	Male	1	5	1	Control	3	53.9384					53.9384							173	2233.6	2.2336			88535	88.535		18260.6	18.2606			67606.7	67.6067		2667.69		1.224		78.62		1.027		5.4		0.96
445	103	Male	1	1	1	Control	3	67.1725					67.1725							172.5	2288.5	2.2885			80387.4	80.3874		19299.3	19.2993			58974.4	58.9744		2113.71		1.047		59.12		0.899		3.91		0.656
445	103	Male	1	2	1	Control	3	67.1725					67.1725							172.5	2288.5	2.2885			80387.4	80.3874		19299.3	19.2993			58974.4	58.9744		2113.71		1.047		59.12		0.899		3.91		0.656
445	103	Male	1	3	1	Control	3	67.1725					67.1725							172.5	2288.5	2.2885			80387.4	80.3874		19299.3	19.2993			58974.4	58.9744		2113.71		1.047		59.12		0.899		3.91		0.656
445	103	Male	1	4	1	Control	3	67.1725					67.1725							172.5	2288.5	2.2885			80387.4	80.3874		19299.3	19.2993			58974.4	58.9744		2113.71		1.047		59.12		0.899		3.91		0.656
445	103	Male	1	5	1	Control	3	67.1725					67.1725							172.5	2288.5	2.2885			80387.4	80.3874		19299.3	19.2993			58974.4	58.9744		2113.71		1.047		59.12		0.899		3.91		0.656
446	104	Male	1	1	1	Control	3	63.2615					63.2615							162.5	905.4	0.9054			68451.1	68.4511		12136.2	12.1362			53642.9	53.6429		2671.98		1.277		74.77		1.056		4.86		0.904
446	104	Male	1	2	1	Control	3	63.2615					63.2615							162.5	905.4	0.9054			68451.1	68.4511		12136.2	12.1362			53642.9	53.6429		2671.98		1.277		74.77		1.056		4.86		0.904
446	104	Male	1	3	1	Control	3	63.2615					63.2615							162.5	905.4	0.9054			68451.1	68.4511		12136.2	12.1362			53642.9	53.6429		2671.98		1.277		74.77		1.056		4.86		0.904
446	104	Male	1	4	1	Control	3	63.2615					63.2615							162.5	905.4	0.9054			68451.1	68.4511		12136.2	12.1362			53642.9	53.6429		2671.98		1.277		74.77		1.056		4.86		0.904
446	104	Male	1	5	1	Control	3	63.2615					63.2615							162.5	905.4	0.9054			68451.1	68.4511		12136.2	12.1362			53642.9	53.6429		2671.98		1.277		74.77		1.056		4.86		0.904
447	105	Male	1	1	1	Control	3	50.8015					50.8015							172	2946.7	2.9467			85024.5	85.0245		25458.8	25.4588			57464.3	57.4643		2101.44		1.061		52.74		0.812		3.74		0.653
447	105	Male	1	2	1	Control	3	50.8015					50.8015							172	2946.7	2.9467			85024.5	85.0245		25458.8	25.4588			57464.3	57.4643		2101.44		1.061		52.74		0.812		3.74		0.653
447	105	Male	1	3	1	Control	3	50.8015					50.8015							172	2946.7	2.9467			85024.5	85.0245		25458.8	25.4588			57464.3	57.4643		2101.44		1.061		52.74		0.812		3.74		0.653
447	105	Male	1	4	1	Control	3	50.8015					50.8015							172	2946.7	2.9467			85024.5	85.0245		25458.8	25.4588			57464.3	57.4643		2101.44		1.061		52.74		0.812		3.74		0.653
447	105	Male	1	5	1	Control	3	50.8015					50.8015							172	2946.7	2.9467			85024.5	85.0245		25458.8	25.4588			57464.3	57.4643		2101.44		1.061		52.74		0.812		3.74		0.653
448	106	Male	1	1	1	Control	3	56.1588					56.1588							179	1051.1	1.0511			81560.2	81.5602		16159.7	16.1597			62507.2	62.5072		2893.24		1.271		66.35		0.969		4.65		0.724
448	106	Male	1	2	1	Control	3	56.1588					56.1588							179	1051.1	1.0511			81560.2	81.5602		16159.7	16.1597			62507.2	62.5072		2893.24		1.271		66.35		0.969		4.65		0.724
448	106	Male	1	3	1	Control	3	56.1588					56.1588							179	1051.1	1.0511			81560.2	81.5602		16159.7	16.1597			62507.2	62.5072		2893.24		1.271		66.35		0.969		4.65		0.724
448	106	Male	1	4	1	Control	3	56.1588					56.1588							179	1051.1	1.0511			81560.2	81.5602		16159.7	16.1597			62507.2	62.5072		2893.24		1.271		66.35		0.969		4.65		0.724
448	106	Male	1	5	1	Control	3	56.1588					56.1588							179	1051.1	1.0511			81560.2	81.5602		16159.7	16.1597			62507.2	62.5072		2893.24		1.271		66.35		0.969		4.65		0.724
449	107	Male	1	1	1	Control	3	56.345					56.345							172.5	1995.1	1.9951			87196.6	87.1966		20274.8	20.2748			64362.6	64.3626		2559.25		1.138		76.01		1.021		5.43		0.927
449	107	Male	1	2	1	Control	3	56.345					56.345							172.5	1995.1	1.9951			87196.6	87.1966		20274.8	20.2748			64362.6	64.3626		2559.25		1.138		76.01		1.021		5.43		0.927
449	107	Male	1	3	1	Control	3	56.345					56.345							172.5	1995.1	1.9951			87196.6	87.1966		20274.8	20.2748			64362.6	64.3626		2559.25		1.138		76.01		1.021		5.43		0.927
449	107	Male	1	4	1	Control	3	56.345					56.345							172.5	1995.1	1.9951			87196.6	87.1966		20274.8	20.2748			64362.6	64.3626		2559.25		1.138		76.01		1.021		5.43		0.927
449	107	Male	1	5	1	Control	3	56.345					56.345							172.5	1995.1	1.9951			87196.6	87.1966		20274.8	20.2748			64362.6	64.3626		2559.25		1.138		76.01		1.021		5.43		0.927
450	108	Male	1	1	1	Control	3	55.6229					55.6229							177	1494.7	1.4947			77129.3	77.1293		14404.3	14.4043			60616	60.616		2109.03		1.04		55.38		0.791		3.92		0.658
450	108	Male	1	2	1	Control	3	55.6229					55.6229							177	1494.7	1.4947			77129.3	77.1293		14404.3	14.4043			60616	60.616		2109.03		1.04		55.38		0.791		3.92		0.658
450	108	Male	1	3	1	Control	3	55.6229					55.6229							177	1494.7	1.4947			77129.3	77.1293		14404.3	14.4043			60616	60.616		2109.03		1.04		55.38		0.791		3.92		0.658
450	108	Male	1	4	1	Control	3	55.6229					55.6229							177	1494.7	1.4947			77129.3	77.1293		14404.3	14.4043			60616	60.616		2109.03		1.04		55.38		0.791		3.92		0.658
450	108	Male	1	5	1	Control	3	55.6229					55.6229							177	1494.7	1.4947			77129.3	77.1293		14404.3	14.4043			60616	60.616		2109.03		1.04		55.38		0.791		3.92		0.658
451	109	Male	1	1	1	Control	3	52.3669					52.3669							178	990.3	0.9903			77596.8	77.5968		13142.6	13.1426			61432.8	61.4328		3021.43		1.338		78.09		1.165		5.38		0.974
451	109	Male	1	2	1	Control	3	52.3669					52.3669							178	990.3	0.9903			77596.8	77.5968		13142.6	13.1426			61432.8	61.4328		3021.43		1.338		78.09		1.165		5.38		0.974
451	109	Male	1	3	1	Control	3	52.3669					52.3669							178	990.3	0.9903			77596.8	77.5968		13142.6	13.1426			61432.8	61.4328		3021.43		1.338		78.09		1.165		5.38		0.974
451	109	Male	1	4	1	Control	3	52.3669					52.3669							178	990.3	0.9903			77596.8	77.5968		13142.6	13.1426			61432.8	61.4328		3021.43		1.338		78.09		1.165		5.38		0.974
451	109	Male	1	5	1	Control	3	52.3669					52.3669							178	990.3	0.9903			77596.8	77.5968		13142.6	13.1426			61432.8	61.4328		3021.43		1.338		78.09		1.165		5.38		0.974
452	110	Male	1	1	1	Control	3	58.052					58.052							178	1153.6	1.1536			82110.2	82.1102		17562.8	17.5628			61451.1	61.4511		3096.31		1.282		80.28		1.129		5.77		0.984
452	110	Male	1	2	1	Control	3	58.052					58.052							178	1153.6	1.1536			82110.2	82.1102		17562.8	17.5628			61451.1	61.4511		3096.31		1.282		80.28		1.129		5.77		0.984
452	110	Male	1	3	1	Control	3	58.052					58.052							178	1153.6	1.1536			82110.2	82.1102		17562.8	17.5628			61451.1	61.4511		3096.31		1.282		80.28		1.129		5.77		0.984
452	110	Male	1	4	1	Control	3	58.052					58.052							178	1153.6	1.1536			82110.2	82.1102		17562.8	17.5628			61451.1	61.4511		3096.31		1.282		80.28		1.129		5.77		0.984
452	110	Male	1	5	1	Control	3	58.052					58.052							178	1153.6	1.1536			82110.2	82.1102		17562.8	17.5628			61451.1	61.4511		3096.31		1.282		80.28		1.129		5.77		0.984
453	111	Male	1	1	1	Control	3	51.0972					51.0972							176	1467.1	1.4671			72636.2	72.6362		16664.2	16.6642			52971.7	52.9717		3000.26		1.379		95.4		1.314		7.37		1.188
453	111	Male	1	2	1	Control	3	51.0972					51.0972							176	1467.1	1.4671			72636.2	72.6362		16664.2	16.6642			52971.7	52.9717		3000.26		1.379		95.4		1.314		7.37		1.188
453	111	Male	1	3	1	Control	3	51.0972					51.0972							176	1467.1	1.4671			72636.2	72.6362		16664.2	16.6642			52971.7	52.9717		3000.26		1.379		95.4		1.314		7.37		1.188
453	111	Male	1	4	1	Control	3	51.0972					51.0972							176	1467.1	1.4671			72636.2	72.6362		16664.2	16.6642			52971.7	52.9717		3000.26		1.379		95.4		1.314		7.37		1.188
453	111	Male	1	5	1	Control	3	51.0972					51.0972							176	1467.1	1.4671			72636.2	72.6362		16664.2	16.6642			52971.7	52.9717		3000.26		1.379		95.4		1.314		7.37		1.188
454	112	Male	1	1	1	Control	3	58.4231					58.4231							177.5	2443.8	2.4438			85260.8	85.2608		20306.8	20.3068			62292.3	62.2923		2661.73		1.222		76.4		0.995		3.99		0.731
454	112	Male	1	2	1	Control	3	58.4231					58.4231							177.5	2443.8	2.4438			85260.8	85.2608		20306.8	20.3068			62292.3	62.2923		2661.73		1.222		76.4		0.995		3.99		0.731
454	112	Male	1	3	1	Control	3	58.4231					58.4231							177.5	2443.8	2.4438			85260.8	85.2608		20306.8	20.3068			62292.3	62.2923		2661.73		1.222		76.4		0.995		3.99		0.731
454	112	Male	1	4	1	Control	3	58.4231					58.4231							177.5	2443.8	2.4438			85260.8	85.2608		20306.8	20.3068			62292.3	62.2923		2661.73		1.222		76.4		0.995		3.99		0.731
454	112	Male	1	5	1	Control	3	58.4231					58.4231							177.5	2443.8	2.4438			85260.8	85.2608		20306.8	20.3068			62292.3	62.2923		2661.73		1.222		76.4		0.995		3.99		0.731
455	113	Male	1	1	1	Control	3	57.3697					57.3697							189.5	1486.3	1.4863			93338.9	93.3389		15928	15.928			73991.5	73.9915		3419.37		1.331		104.76		1.338		5.43		0.918
455	113	Male	1	2	1	Control	3	57.3697					57.3697							189.5	1486.3	1.4863			93338.9	93.3389		15928	15.928			73991.5	73.9915		3419.37		1.331		104.76		1.338		5.43		0.918
455	113	Male	1	3	1	Control	3	57.3697					57.3697							189.5	1486.3	1.4863			93338.9	93.3389		15928	15.928			73991.5	73.9915		3419.37		1.331		104.76		1.338		5.43		0.918
455	113	Male	1	4	1	Control	3	57.3697					57.3697							189.5	1486.3	1.4863			93338.9	93.3389		15928	15.928			73991.5	73.9915		3419.37		1.331		104.76		1.338		5.43		0.918
455	113	Male	1	5	1	Control	3	57.3697					57.3697							189.5	1486.3	1.4863			93338.9	93.3389		15928	15.928			73991.5	73.9915		3419.37		1.331		104.76		1.338		5.43		0.918
456	114	Male	1	1	1	Control	3	60.1191					60.1191							177	559.7	0.5597			63045.7	63.0457		8788	8.788			51785.8	51.7858		2471.94		1.195		56.89		0.933		4.23		0.717
456	114	Male	1	2	1	Control	3	60.1191					60.1191							177	559.7	0.5597			63045.7	63.0457		8788	8.788			51785.8	51.7858		2471.94		1.195		56.89		0.933		4.23		0.717
456	114	Male	1	3	1	Control	3	60.1191					60.1191							177	559.7	0.5597			63045.7	63.0457		8788	8.788			51785.8	51.7858		2471.94		1.195		56.89		0.933		4.23		0.717
456	114	Male	1	4	1	Control	3	60.1191					60.1191							177	559.7	0.5597			63045.7	63.0457		8788	8.788			51785.8	51.7858		2471.94		1.195		56.89		0.933		4.23		0.717
456	114	Male	1	5	1	Control	3	60.1191					60.1191							177	559.7	0.5597			63045.7	63.0457		8788	8.788			51785.8	51.7858		2471.94		1.195		56.89		0.933		4.23		0.717
457	115	Female	0	1	1	Control	3	59.0411					59.0411							177	827.1	0.8271			59687.9	59.6879		17693.5	17.6935			39657	39.657		2337.44		1.088		68.57		0.976		2.58		0.497
457	115	Female	0	2	1	Control	3	59.0411					59.0411							177	827.1	0.8271			59687.9	59.6879		17693.5	17.6935			39657	39.657		2337.44		1.088		68.57		0.976		2.58		0.497
457	115	Female	0	3	1	Control	3	59.0411					59.0411							177	827.1	0.8271			59687.9	59.6879		17693.5	17.6935			39657	39.657		2337.44		1.088		68.57		0.976		2.58		0.497
457	115	Female	0	4	1	Control	3	59.0411					59.0411							177	827.1	0.8271			59687.9	59.6879		17693.5	17.6935			39657	39.657		2337.44		1.088		68.57		0.976		2.58		0.497
457	115	Female	0	5	1	Control	3	59.0411					59.0411							177	827.1	0.8271			59687.9	59.6879		17693.5	17.6935			39657	39.657		2337.44		1.088		68.57		0.976		2.58		0.497
458	116	Female	0	1	1	Control	3	54.9329					54.9329							164.5	432.2	0.4322			53373.9	53.3739		12306.4	12.3064			38413	38.413		2654.5		1.37		95.93		1.336		4.3		0.887
458	116	Female	0	2	1	Control	3	54.9329					54.9329							164.5	432.2	0.4322			53373.9	53.3739		12306.4	12.3064			38413	38.413		2654.5		1.37		95.93		1.336		4.3		0.887
458	116	Female	0	3	1	Control	3	54.9329					54.9329							164.5	432.2	0.4322			53373.9	53.3739		12306.4	12.3064			38413	38.413		2654.5		1.37		95.93		1.336		4.3		0.887
458	116	Female	0	4	1	Control	3	54.9329					54.9329							164.5	432.2	0.4322			53373.9	53.3739		12306.4	12.3064			38413	38.413		2654.5		1.37		95.93		1.336		4.3		0.887
458	116	Female	0	5	1	Control	3	54.9329					54.9329							164.5	432.2	0.4322			53373.9	53.3739		12306.4	12.3064			38413	38.413		2654.5		1.37		95.93		1.336		4.3		0.887
459	117	Female	0	1	1	Control	3	54.9548					54.9548							172.5	751.1	0.7511			60469.5	60.4695		16841	16.841			41107.6	41.1076		2520.92		1.225		95.64		1.186		4.6		0.783
459	117	Female	0	2	1	Control	3	54.9548					54.9548							172.5	751.1	0.7511			60469.5	60.4695		16841	16.841			41107.6	41.1076		2520.92		1.225		95.64		1.186		4.6		0.783
459	117	Female	0	3	1	Control	3	54.9548					54.9548							172.5	751.1	0.7511			60469.5	60.4695		16841	16.841			41107.6	41.1076		2520.92		1.225		95.64		1.186		4.6		0.783
459	117	Female	0	4	1	Control	3	54.9548					54.9548							172.5	751.1	0.7511			60469.5	60.4695		16841	16.841			41107.6	41.1076		2520.92		1.225		95.64		1.186		4.6		0.783
459	117	Female	0	5	1	Control	3	54.9548					54.9548							172.5	751.1	0.7511			60469.5	60.4695		16841	16.841			41107.6	41.1076		2520.92		1.225		95.64		1.186		4.6		0.783
460	118	Female	0	1	1	Control	3	58.8097					58.8097							182.5	583.4	0.5834			56996.6	56.9966		12285.5	12.2855			42594.3	42.5943		2116.69		1.123		61.55		0.96		3.67		0.706
460	118	Female	0	2	1	Control	3	58.8097					58.8097							182.5	583.4	0.5834			56996.6	56.9966		12285.5	12.2855			42594.3	42.5943		2116.69		1.123		61.55		0.96		3.67		0.706
460	118	Female	0	3	1	Control	3	58.8097					58.8097							182.5	583.4	0.5834			56996.6	56.9966		12285.5	12.2855			42594.3	42.5943		2116.69		1.123		61.55		0.96		3.67		0.706
460	118	Female	0	4	1	Control	3	58.8097					58.8097							182.5	583.4	0.5834			56996.6	56.9966		12285.5	12.2855			42594.3	42.5943		2116.69		1.123		61.55		0.96		3.67		0.706
460	118	Female	0	5	1	Control	3	58.8097					58.8097							182.5	583.4	0.5834			56996.6	56.9966		12285.5	12.2855			42594.3	42.5943		2116.69		1.123		61.55		0.96		3.67		0.706
461	119	Female	0	1	1	Control	3	56.0712					56.0712							163.5	1511	1.511			67327.8	67.3278		25570.6	25.5706			39917.8	39.9178		1839.35		1.033		58.51		0.899		3.72		0.769
461	119	Female	0	2	1	Control	3	56.0712					56.0712							163.5	1511	1.511			67327.8	67.3278		25570.6	25.5706			39917.8	39.9178		1839.35		1.033		58.51		0.899		3.72		0.769
461	119	Female	0	3	1	Control	3	56.0712					56.0712							163.5	1511	1.511			67327.8	67.3278		25570.6	25.5706			39917.8	39.9178		1839.35		1.033		58.51		0.899		3.72		0.769
461	119	Female	0	4	1	Control	3	56.0712					56.0712							163.5	1511	1.511			67327.8	67.3278		25570.6	25.5706			39917.8	39.9178		1839.35		1.033		58.51		0.899		3.72		0.769
461	119	Female	0	5	1	Control	3	56.0712					56.0712							163.5	1511	1.511			67327.8	67.3278		25570.6	25.5706			39917.8	39.9178		1839.35		1.033		58.51		0.899		3.72		0.769
462	120	Female	0	1	1	Control	3	55.7393					55.7393							161	1082.1	1.0821			61285.2	61.2852		17852.7	17.8527			41209.6	41.2096		2222.93		1.181		79.77		1.202		4.03		0.923
462	120	Female	0	2	1	Control	3	55.7393					55.7393							161	1082.1	1.0821			61285.2	61.2852		17852.7	17.8527			41209.6	41.2096		2222.93		1.181		79.77		1.202		4.03		0.923
462	120	Female	0	3	1	Control	3	55.7393					55.7393							161	1082.1	1.0821			61285.2	61.2852		17852.7	17.8527			41209.6	41.2096		2222.93		1.181		79.77		1.202		4.03		0.923
462	120	Female	0	4	1	Control	3	55.7393					55.7393							161	1082.1	1.0821			61285.2	61.2852		17852.7	17.8527			41209.6	41.2096		2222.93		1.181		79.77		1.202		4.03		0.923
462	120	Female	0	5	1	Control	3	55.7393					55.7393							161	1082.1	1.0821			61285.2	61.2852		17852.7	17.8527			41209.6	41.2096		2222.93		1.181		79.77		1.202		4.03		0.923
463	121	Female	0	1	1	Control	3	58.9069					58.9069							169	749.5	0.7495			61341.7	61.3417		18924	18.924			40416.5	40.4165		2001.19		1.019		58.12		0.882		3.31		0.629
463	121	Female	0	2	1	Control	3	58.9069					58.9069							169	749.5	0.7495			61341.7	61.3417		18924	18.924			40416.5	40.4165		2001.19		1.019		58.12		0.882		3.31		0.629
463	121	Female	0	3	1	Control	3	58.9069					58.9069							169	749.5	0.7495			61341.7	61.3417		18924	18.924			40416.5	40.4165		2001.19		1.019		58.12		0.882		3.31		0.629
463	121	Female	0	4	1	Control	3	58.9069					58.9069							169	749.5	0.7495			61341.7	61.3417		18924	18.924			40416.5	40.4165		2001.19		1.019		58.12		0.882		3.31		0.629
463	121	Female	0	5	1	Control	3	58.9069					58.9069							169	749.5	0.7495			61341.7	61.3417		18924	18.924			40416.5	40.4165		2001.19		1.019		58.12		0.882		3.31		0.629
464	122	Female	0	1	1	Control	3	63.9466					63.9466							164	843.8	0.8438			55441.4	55.4414		14636.5	14.6365			39113.8	39.1138		1691.1		0.944		40.3		0.707		3.1		0.637
464	122	Female	0	2	1	Control	3	63.9466					63.9466							164	843.8	0.8438			55441.4	55.4414		14636.5	14.6365			39113.8	39.1138		1691.1		0.944		40.3		0.707		3.1		0.637
464	122	Female	0	3	1	Control	3	63.9466					63.9466							164	843.8	0.8438			55441.4	55.4414		14636.5	14.6365			39113.8	39.1138		1691.1		0.944		40.3		0.707		3.1		0.637
464	122	Female	0	4	1	Control	3	63.9466					63.9466							164	843.8	0.8438			55441.4	55.4414		14636.5	14.6365			39113.8	39.1138		1691.1		0.944		40.3		0.707		3.1		0.637
464	122	Female	0	5	1	Control	3	63.9466					63.9466							164	843.8	0.8438			55441.4	55.4414		14636.5	14.6365			39113.8	39.1138		1691.1		0.944		40.3		0.707		3.1		0.637
465	123	Female	0	1	1	Control	3	61.8549					61.8549							170	1562.5	1.5625			67361.9	67.3619		20518.9	20.5189			44867.3	44.8673		1975.79		1.05		59.24		0.913		3.33		0.603
465	123	Female	0	2	1	Control	3	61.8549					61.8549							170	1562.5	1.5625			67361.9	67.3619		20518.9	20.5189			44867.3	44.8673		1975.79		1.05		59.24		0.913		3.33		0.603
465	123	Female	0	3	1	Control	3	61.8549					61.8549							170	1562.5	1.5625			67361.9	67.3619		20518.9	20.5189			44867.3	44.8673		1975.79		1.05		59.24		0.913		3.33		0.603
465	123	Female	0	4	1	Control	3	61.8549					61.8549							170	1562.5	1.5625			67361.9	67.3619		20518.9	20.5189			44867.3	44.8673		1975.79		1.05		59.24		0.913		3.33		0.603
465	123	Female	0	5	1	Control	3	61.8549					61.8549							170	1562.5	1.5625			67361.9	67.3619		20518.9	20.5189			44867.3	44.8673		1975.79		1.05		59.24		0.913		3.33		0.603
466	124	Female	0	1	1	Control	3	54.6818					54.6818							158	1276.4	1.2764			59822	59.822		17601.2	17.6012			40397.7	40.3977		1823.1		1.056		55.6		0.927		4.2		0.8
466	124	Female	0	2	1	Control	3	54.6818					54.6818							158	1276.4	1.2764			59822	59.822		17601.2	17.6012			40397.7	40.3977		1823.1		1.056		55.6		0.927		4.2		0.8
466	124	Female	0	3	1	Control	3	54.6818					54.6818							158	1276.4	1.2764			59822	59.822		17601.2	17.6012			40397.7	40.3977		1823.1		1.056		55.6		0.927		4.2		0.8
466	124	Female	0	4	1	Control	3	54.6818					54.6818							158	1276.4	1.2764			59822	59.822		17601.2	17.6012			40397.7	40.3977		1823.1		1.056		55.6		0.927		4.2		0.8
466	124	Female	0	5	1	Control	3	54.6818					54.6818							158	1276.4	1.2764			59822	59.822		17601.2	17.6012			40397.7	40.3977		1823.1		1.056		55.6		0.927		4.2		0.8
467	125	Female	0	1	1	Control	3	53.4723					53.4723							162	489.5	0.4895			52826	52.826		8621.2	8.6212			42021	42.021		2183.85		1.249		77.16		1.166		4.24		0.899
467	125	Female	0	2	1	Control	3	53.4723					53.4723							162	489.5	0.4895			52826	52.826		8621.2	8.6212			42021	42.021		2183.85		1.249		77.16		1.166		4.24		0.899
467	125	Female	0	3	1	Control	3	53.4723					53.4723							162	489.5	0.4895			52826	52.826		8621.2	8.6212			42021	42.021		2183.85		1.249		77.16		1.166		4.24		0.899
467	125	Female	0	4	1	Control	3	53.4723					53.4723							162	489.5	0.4895			52826	52.826		8621.2	8.6212			42021	42.021		2183.85		1.249		77.16		1.166		4.24		0.899
467	125	Female	0	5	1	Control	3	53.4723					53.4723							162	489.5	0.4895			52826	52.826		8621.2	8.6212			42021	42.021		2183.85		1.249		77.16		1.166		4.24		0.899
468	126	Female	0	1	1	Control	3	52.9384					52.9384							160.5	685.8	0.6858			55844.3	55.8443		16390.6	16.3906			37425.8	37.4258		2027.85		1.113		71.17		1.236		4.18		0.797
468	126	Female	0	2	1	Control	3	52.9384					52.9384							160.5	685.8	0.6858			55844.3	55.8443		16390.6	16.3906			37425.8	37.4258		2027.85		1.113		71.17		1.236		4.18		0.797
468	126	Female	0	3	1	Control	3	52.9384					52.9384							160.5	685.8	0.6858			55844.3	55.8443		16390.6	16.3906			37425.8	37.4258		2027.85		1.113		71.17		1.236		4.18		0.797
468	126	Female	0	4	1	Control	3	52.9384					52.9384							160.5	685.8	0.6858			55844.3	55.8443		16390.6	16.3906			37425.8	37.4258		2027.85		1.113		71.17		1.236		4.18		0.797
468	126	Female	0	5	1	Control	3	52.9384					52.9384							160.5	685.8	0.6858			55844.3	55.8443		16390.6	16.3906			37425.8	37.4258		2027.85		1.113		71.17		1.236		4.18		0.797
469	127	Female	0	1	1	Control	3	50.2725					50.2725							168	858.2	0.8582			64610.6	64.6106		15731.5	15.7315			46216	46.216		2663.07		1.294		78.83		1.177		4.61		0.849
469	127	Female	0	2	1	Control	3	50.2725					50.2725							168	858.2	0.8582			64610.6	64.6106		15731.5	15.7315			46216	46.216		2663.07		1.294		78.83		1.177		4.61		0.849
469	127	Female	0	3	1	Control	3	50.2725					50.2725							168	858.2	0.8582			64610.6	64.6106		15731.5	15.7315			46216	46.216		2663.07		1.294		78.83		1.177		4.61		0.849
469	127	Female	0	4	1	Control	3	50.2725					50.2725							168	858.2	0.8582			64610.6	64.6106		15731.5	15.7315			46216	46.216		2663.07		1.294		78.83		1.177		4.61		0.849
469	127	Female	0	5	1	Control	3	50.2725					50.2725							168	858.2	0.8582			64610.6	64.6106		15731.5	15.7315			46216	46.216		2663.07		1.294		78.83		1.177		4.61		0.849
470	128	Female	0	1	1	Control	3	48.9849					48.9849							162.5	1824.7	1.8247			68314	68.314		20018.4	20.0184			46151	46.151		2144.63		1.182		62.52		1.017		4		0.767
470	128	Female	0	2	1	Control	3	48.9849					48.9849							162.5	1824.7	1.8247			68314	68.314		20018.4	20.0184			46151	46.151		2144.63		1.182		62.52		1.017		4		0.767
470	128	Female	0	3	1	Control	3	48.9849					48.9849							162.5	1824.7	1.8247			68314	68.314		20018.4	20.0184			46151	46.151		2144.63		1.182		62.52		1.017		4		0.767
470	128	Female	0	4	1	Control	3	48.9849					48.9849							162.5	1824.7	1.8247			68314	68.314		20018.4	20.0184			46151	46.151		2144.63		1.182		62.52		1.017		4		0.767
470	128	Female	0	5	1	Control	3	48.9849					48.9849							162.5	1824.7	1.8247			68314	68.314		20018.4	20.0184			46151	46.151		2144.63		1.182		62.52		1.017		4		0.767
471	129	Female	0	1	1	Control	3	49.6257					49.6257							173.5	1229.1	1.2291			67195.9	67.1959		19206.9	19.2069			45749.5	45.7495		2239.44		1.105		60.9		0.938		3.63		0.671
471	129	Female	0	2	1	Control	3	49.6257					49.6257							173.5	1229.1	1.2291			67195.9	67.1959		19206.9	19.2069			45749.5	45.7495		2239.44		1.105		60.9		0.938		3.63		0.671
471	129	Female	0	3	1	Control	3	49.6257					49.6257							173.5	1229.1	1.2291			67195.9	67.1959		19206.9	19.2069			45749.5	45.7495		2239.44		1.105		60.9		0.938		3.63		0.671
471	129	Female	0	4	1	Control	3	49.6257					49.6257							173.5	1229.1	1.2291			67195.9	67.1959		19206.9	19.2069			45749.5	45.7495		2239.44		1.105		60.9		0.938		3.63		0.671
471	129	Female	0	5	1	Control	3	49.6257					49.6257							173.5	1229.1	1.2291			67195.9	67.1959		19206.9	19.2069			45749.5	45.7495		2239.44		1.105		60.9		0.938		3.63		0.671
472	130	Female	0	1	1	Control	3	62.2725					62.2725							165	870.9	0.8709			58821	58.821		13394.7	13.3947			43607.2	43.6072		1819.14		1.006		48.86		0.775		3.42		0.579
472	130	Female	0	2	1	Control	3	62.2725					62.2725							165	870.9	0.8709			58821	58.821		13394.7	13.3947			43607.2	43.6072		1819.14		1.006		48.86		0.775		3.42		0.579
472	130	Female	0	3	1	Control	3	62.2725					62.2725							165	870.9	0.8709			58821	58.821		13394.7	13.3947			43607.2	43.6072		1819.14		1.006		48.86		0.775		3.42		0.579
472	130	Female	0	4	1	Control	3	62.2725					62.2725							165	870.9	0.8709			58821	58.821		13394.7	13.3947			43607.2	43.6072		1819.14		1.006		48.86		0.775		3.42		0.579
472	130	Female	0	5	1	Control	3	62.2725					62.2725							165	870.9	0.8709			58821	58.821		13394.7	13.3947			43607.2	43.6072		1819.14		1.006		48.86		0.775		3.42		0.579
473	131	Female	0	1	1	Control	3	57.2807					57.2807							163.5	837	0.837			62131.6	62.1316		22307.2	22.3072			37955	37.955		1869.46		1.066		47.23		0.904		3.45		0.705
473	131	Female	0	2	1	Control	3	57.2807					57.2807							163.5	837	0.837			62131.6	62.1316		22307.2	22.3072			37955	37.955		1869.46		1.066		47.23		0.904		3.45		0.705
473	131	Female	0	3	1	Control	3	57.2807					57.2807							163.5	837	0.837			62131.6	62.1316		22307.2	22.3072			37955	37.955		1869.46		1.066		47.23		0.904		3.45		0.705
473	131	Female	0	4	1	Control	3	57.2807					57.2807							163.5	837	0.837			62131.6	62.1316		22307.2	22.3072			37955	37.955		1869.46		1.066		47.23		0.904		3.45		0.705
473	131	Female	0	5	1	Control	3	57.2807					57.2807							163.5	837	0.837			62131.6	62.1316		22307.2	22.3072			37955	37.955		1869.46		1.066		47.23		0.904		3.45		0.705
474	132	Female	0	1	1	Control	3	59.4532					59.4532							167	893.3	0.8933			59716.4	59.7164		19067.2	19.0672			38928.1	38.9281		1721.15		0.956		50.66		0.858		3.4		0.684
474	132	Female	0	2	1	Control	3	59.4532					59.4532							167	893.3	0.8933			59716.4	59.7164		19067.2	19.0672			38928.1	38.9281		1721.15		0.956		50.66		0.858		3.4		0.684
474	132	Female	0	3	1	Control	3	59.4532					59.4532							167	893.3	0.8933			59716.4	59.7164		19067.2	19.0672			38928.1	38.9281		1721.15		0.956		50.66		0.858		3.4		0.684
474	132	Female	0	4	1	Control	3	59.4532					59.4532							167	893.3	0.8933			59716.4	59.7164		19067.2	19.0672			38928.1	38.9281		1721.15		0.956		50.66		0.858		3.4		0.684
474	132	Female	0	5	1	Control	3	59.4532					59.4532							167	893.3	0.8933			59716.4	59.7164		19067.2	19.0672			38928.1	38.9281		1721.15		0.956		50.66		0.858		3.4		0.684
475	133	Female	0	1	1	Control	3	58.6394					58.6394							154.5	647	0.647			48339.1	48.3391		12402.5	12.4025			34191.3	34.1913		1745.27		1.055		59.35		0.977		2.9		0.588
475	133	Female	0	2	1	Control	3	58.6394					58.6394							154.5	647	0.647			48339.1	48.3391		12402.5	12.4025			34191.3	34.1913		1745.27		1.055		59.35		0.977		2.9		0.588
475	133	Female	0	3	1	Control	3	58.6394					58.6394							154.5	647	0.647			48339.1	48.3391		12402.5	12.4025			34191.3	34.1913		1745.27		1.055		59.35		0.977		2.9		0.588
475	133	Female	0	4	1	Control	3	58.6394					58.6394							154.5	647	0.647			48339.1	48.3391		12402.5	12.4025			34191.3	34.1913		1745.27		1.055		59.35		0.977		2.9		0.588
475	133	Female	0	5	1	Control	3	58.6394					58.6394							154.5	647	0.647			48339.1	48.3391		12402.5	12.4025			34191.3	34.1913		1745.27		1.055		59.35		0.977		2.9		0.588
476	134	Female	0	1	1	Control	3	61.5928					61.5928							165	493	0.493			57270.1	57.2701		14225.7	14.2257			40888.1	40.8881		2156.33		1.171		71.56		1.13		3.21		0.711
476	134	Female	0	2	1	Control	3	61.5928					61.5928							165	493	0.493			57270.1	57.2701		14225.7	14.2257			40888.1	40.8881		2156.33		1.171		71.56		1.13		3.21		0.711
476	134	Female	0	3	1	Control	3	61.5928					61.5928							165	493	0.493			57270.1	57.2701		14225.7	14.2257			40888.1	40.8881		2156.33		1.171		71.56		1.13		3.21		0.711
476	134	Female	0	4	1	Control	3	61.5928					61.5928							165	493	0.493			57270.1	57.2701		14225.7	14.2257			40888.1	40.8881		2156.33		1.171		71.56		1.13		3.21		0.711
476	134	Female	0	5	1	Control	3	61.5928					61.5928							165	493	0.493			57270.1	57.2701		14225.7	14.2257			40888.1	40.8881		2156.33		1.171		71.56		1.13		3.21		0.711
477	135	Female	0	1	1	Control	3	63.5613					63.5613							153	489.1	0.4891			43519.6	43.5196		11159.4	11.1594			31119.6	31.1196		1240.62		0.88		35.37		0.612		2.39		0.526
477	135	Female	0	2	1	Control	3	63.5613					63.5613							153	489.1	0.4891			43519.6	43.5196		11159.4	11.1594			31119.6	31.1196		1240.62		0.88		35.37		0.612		2.39		0.526
477	135	Female	0	3	1	Control	3	63.5613					63.5613							153	489.1	0.4891			43519.6	43.5196		11159.4	11.1594			31119.6	31.1196		1240.62		0.88		35.37		0.612		2.39		0.526
477	135	Female	0	4	1	Control	3	63.5613					63.5613							153	489.1	0.4891			43519.6	43.5196		11159.4	11.1594			31119.6	31.1196		1240.62		0.88		35.37		0.612		2.39		0.526
477	135	Female	0	5	1	Control	3	63.5613					63.5613							153	489.1	0.4891			43519.6	43.5196		11159.4	11.1594			31119.6	31.1196		1240.62		0.88		35.37		0.612		2.39		0.526
[truncated: 13 more columns]
